# Supplementary material for: Intracellular localisation of Mycobacterium tuberculosis affects efficacy of the antibiotic pyrazinamide
Source: Nat Commun. 2021 Jun 21;12:3816. doi: 10.1038/s41467-021-24127-3 (PMC8217510; doi:10.1038/s41467-021-24127-3)
Supplement: Supplementary file 4 — Source Data [file 41467_2021_24127_MOESM4_ESM.xlsx]

## Sheet: Fig.1c
Fig. 1c
	Biological replicate (A)		Biological replicate (B)		Biological replicate (C)		Biological replicate (D)
	Population level	Single-cell level	Population level	Single-cell level	Population level	Single-cell level	Population level	Single-cell level
SD PZA/POA	4.02096	2.84132	11.9889	5.96367	10.1404	4.76933	4.89995	3.8344
Statistics	min	max	median	iqr	mean	sd	se	ci
Population level	4.021	11.989	7.52	5.922	7.763	3.903	1.952	6.211
Single-cell level	2.841	5.964	4.302	1.482	4.352	1.332	0.666	2.119

## Sheet: Fig. 2c
Fig. 2c														Raw Data
		Biological Replicate	Mtb strain	n analysed bacteria	min	max	median	iqr	mean	sd	se	ci		15N/14N enrichment	Biological Replicate	Mtb strain
Mtb total population 15N/14N enrichment		A	WT	461	35.466	104.895	38.823	1.298	39.295	4.021	0.187	0.368		37.745	A	WT
		B	WT	523	35.331	251.855	38.737	1.402	40.188	11.989	0.524	1.03		38.218	A	WT
		C	WT	487	35.055	109.895	38.421	3.005	41.024	10.14	0.46	0.903		39.922	A	WT
		D	WT	188	37.137	70.537	40.274	1.805	41.335	4.9	0.357	0.705		39.128	A	WT
		Merged	WT	1659										41.907	A	WT
														40.815	A	WT
Mtb PZA/POA positive 15N/14N enrichment		A	WT	13	45.143	104.895	46.959	6.431	54.394	17.646	4.894	10.663		45.143	A	WT
		B	WT	20	45.609	251.855	55.561	17.8	74.45	51.222	11.454	23.973		39.14	A	WT
		C	WT	41	44.585	109.895	59.616	29.141	67.231	21.075	3.291	6.652		39.572	A	WT
		D	WT	11	45.62	70.537	61.797	16.98	58.018	9.553	2.88	6.417		40.154	A	WT
		Merged	WT	85					65.7741		3.2669			40.054	A	WT
														35.466	A	WT
														38.268	A	WT
Mtb total population 15N/14N enrichment		A	Mtb ΔRD1	328	37.077	183.13	39.849	1.503	41.888	12.803	0.707	1.391		40.087	A	WT
		B	Mtb ΔRD1	695	35.097	284.992	38.622	1.754	45.721	30.318	1.15	2.258		35.692	A	WT
		C	Mtb ΔRD1	319	35.624	189.05	38.026	1.674	42.614	14.71	0.824	1.62		42.234	A	WT
		Merged	Mtb ΔRD1	1342										40.965	A	WT
														36.502	A	WT
Mtb PZA/POA positive 15N/14N enrichment		A	Mtb ΔRD1	20	45.566	183.13	54.758	22.69	73.366	41.119	9.194	19.244		40.969	A	WT
		B	Mtb ΔRD1	61	45.142	284.992	93.804	108.785	119.53	67.376	8.627	17.256		35.996	A	WT
		C	Mtb ΔRD1	49	45.815	189.05	60.116	19.018	68.048	25.354	3.622	7.283		39.991	A	WT
		Merged	Mtb ΔRD1	130					93.0231		4.98359			36.726	A	WT
														39.028	A	WT
														37.684	A	WT
														40.234	A	WT
														38.785	A	WT
														42.2	A	WT
														40.199	A	WT
														42.52	A	WT
														40.944	A	WT
														39.788	A	WT
														38.596	A	WT
														39.179	A	WT
														40.879	A	WT
														40.688	A	WT
														37.38	A	WT
														38.651	A	WT
														38.121	A	WT
														37.883	A	WT
														38.352	A	WT
														38.311	A	WT
														38.311	A	WT
														39.173	A	WT
														38.502	A	WT
														36.319	A	WT
														37.497	A	WT
														39.199	A	WT
														38.848	A	WT
														38.04	A	WT
														38.3	A	WT
														46.959	A	WT
														38.942	A	WT
														40.469	A	WT
														39.286	A	WT
														39.627	A	WT
														38.224	A	WT
														40.221	A	WT
														38.93	A	WT
														39.341	A	WT
														40.545	A	WT
														38.674	A	WT
														37.736	A	WT
														38.983	A	WT
														38.183	A	WT
														38.515	A	WT
														38.195	A	WT
														37.779	A	WT
														38.394	A	WT
														39.251	A	WT
														38.437	A	WT
														37.614	A	WT
														39.149	A	WT
														38.414	A	WT
														38.239	A	WT
														38.145	A	WT
														39.022	A	WT
														39.467	A	WT
														38.098	A	WT
														39.127	A	WT
														38.452	A	WT
														38.993	A	WT
														37.868	A	WT
														39.411	A	WT
														37.49	A	WT
														38.7	A	WT
														39.122	A	WT
														38.88	A	WT
														38.672	A	WT
														39.932	A	WT
														38.518	A	WT
														38.475	A	WT
														38.172	A	WT
														37.696	A	WT
														40.207	A	WT
														38.601	A	WT
														38.345	A	WT
														38.129	A	WT
														44.246	A	WT
														45.944	A	WT
														39.004	A	WT
														37.061	A	WT
														38.691	A	WT
														37.884	A	WT
														35.922	A	WT
														38.915	A	WT
														39.38	A	WT
														35.853	A	WT
														38.946	A	WT
														37.333	A	WT
														39.058	A	WT
														38.818	A	WT
														38.75	A	WT
														38.767	A	WT
														38.455	A	WT
														38.895	A	WT
														38.474	A	WT
														38.944	A	WT
														38.771	A	WT
														37.422	A	WT
														40.067	A	WT
														38.91	A	WT
														39.479	A	WT
														37.5	A	WT
														36.935	A	WT
														37.348	A	WT
														37.772	A	WT
														38.486	A	WT
														39.25	A	WT
														40.028	A	WT
														39.741	A	WT
														38.239	A	WT
														39.044	A	WT
														39.855	A	WT
														38.593	A	WT
														35.911	A	WT
														44.392	A	WT
														38.938	A	WT
														38.675	A	WT
														37.9	A	WT
														38.609	A	WT
														37.416	A	WT
														37.135	A	WT
														37.199	A	WT
														38.8	A	WT
														39.842	A	WT
														38.794	A	WT
														38.187	A	WT
														36.811	A	WT
														35.757	A	WT
														39.458	A	WT
														38.351	A	WT
														38.008	A	WT
														38.539	A	WT
														37.841	A	WT
														39.332	A	WT
														40.355	A	WT
														39.233	A	WT
														40.109	A	WT
														38.884	A	WT
														39.89	A	WT
														45.167	A	WT
														38.339	A	WT
														38.825	A	WT
														38.274	A	WT
														38.437	A	WT
														37.86	A	WT
														39.25	A	WT
														39.297	A	WT
														39.097	A	WT
														37.276	A	WT
														38.971	A	WT
														38.019	A	WT
														38.11	A	WT
														37.317	A	WT
														39.157	A	WT
														38.095	A	WT
														38.823	A	WT
														38.119	A	WT
														38.446	A	WT
														38.805	A	WT
														37.987	A	WT
														38.941	A	WT
														39.246	A	WT
														38.177	A	WT
														38.45	A	WT
														37.281	A	WT
														37.687	A	WT
														38.77	A	WT
														37.931	A	WT
														38.993	A	WT
														38.936	A	WT
														38.709	A	WT
														38.88	A	WT
														39.521	A	WT
														37.786	A	WT
														39.718	A	WT
														38.479	A	WT
														37.927	A	WT
														38.446	A	WT
														38.797	A	WT
														40.688	A	WT
														38.441	A	WT
														38.489	A	WT
														39.087	A	WT
														38.901	A	WT
														40.16	A	WT
														39.58	A	WT
														40.355	A	WT
														40.965	A	WT
														38.337	A	WT
														38.993	A	WT
														38.726	A	WT
														38.334	A	WT
														38.79	A	WT
														42.911	A	WT
														36.786	A	WT
														38.173	A	WT
														39.68	A	WT
														38.985	A	WT
														39.694	A	WT
														38.692	A	WT
														38.244	A	WT
														38.669	A	WT
														38.895	A	WT
														39.119	A	WT
														38.534	A	WT
														39.307	A	WT
														37.012	A	WT
														38.259	A	WT
														42.278	A	WT
														38.256	A	WT
														38.345	A	WT
														39.493	A	WT
														39.644	A	WT
														38.114	A	WT
														38.412	A	WT
														39.16	A	WT
														36.952	A	WT
														38.17	A	WT
														37.639	A	WT
														39.087	A	WT
														39.574	A	WT
														40.328	A	WT
														38.71	A	WT
														38.015	A	WT
														37.747	A	WT
														38.432	A	WT
														38.557	A	WT
														37.754	A	WT
														38.756	A	WT
														38.65	A	WT
														39.361	A	WT
														39.439	A	WT
														39.216	A	WT
														38.352	A	WT
														39.452	A	WT
														37.26	A	WT
														37.58	A	WT
														38.251	A	WT
														38.488	A	WT
														38.411	A	WT
														37.565	A	WT
														40.252	A	WT
														38.928	A	WT
														38.587	A	WT
														37.69	A	WT
														39.118	A	WT
														36.206	A	WT
														38.189	A	WT
														38.361	A	WT
														38.235	A	WT
														38.139	A	WT
														37.475	A	WT
														104.895	A	WT
														38.691	A	WT
														38.737	A	WT
														39.513	A	WT
														39.345	A	WT
														39.791	A	WT
														38.973	A	WT
														39.303	A	WT
														38.86	A	WT
														37.166	A	WT
														37.499	A	WT
														38.933	A	WT
														37.94	A	WT
														38.25	A	WT
														37.093	A	WT
														38.432	A	WT
														37.538	A	WT
														39.206	A	WT
														38.312	A	WT
														39.959	A	WT
														39.615	A	WT
														39.519	A	WT
														39.646	A	WT
														38.18	A	WT
														39.434	A	WT
														37.754	A	WT
														38.853	A	WT
														38.214	A	WT
														39.04	A	WT
														37.541	A	WT
														38.978	A	WT
														39.294	A	WT
														40.062	A	WT
														38.768	A	WT
														37.357	A	WT
														38.663	A	WT
														38.205	A	WT
														37.483	A	WT
														39.353	A	WT
														38.703	A	WT
														38.482	A	WT
														38.582	A	WT
														40.611	A	WT
														39.689	A	WT
														38.415	A	WT
														39.641	A	WT
														38.808	A	WT
														37.978	A	WT
														37.849	A	WT
														38.589	A	WT
														39.086	A	WT
														38.08	A	WT
														39.277	A	WT
														52.272	A	WT
														39.847	A	WT
														38.966	A	WT
														39.639	A	WT
														39.191	A	WT
														38.574	A	WT
														39.768	A	WT
														40.075	A	WT
														38.401	A	WT
														40.208	A	WT
														38.965	A	WT
														37.674	A	WT
														37.71	A	WT
														37.539	A	WT
														39.383	A	WT
														39.505	A	WT
														38.885	A	WT
														37.621	A	WT
														39.241	A	WT
														39.481	A	WT
														39.052	A	WT
														38.269	A	WT
														38.997	A	WT
														39.189	A	WT
														38.877	A	WT
														39.742	A	WT
														38.431	A	WT
														37.836	A	WT
														38.789	A	WT
														38.453	A	WT
														38.517	A	WT
														39.739	A	WT
														38.373	A	WT
														38.927	A	WT
														38.43	A	WT
														38.538	A	WT
														38.413	A	WT
														38.986	A	WT
														39.382	A	WT
														39.95	A	WT
														39.363	A	WT
														40.633	A	WT
														39.227	A	WT
														39.551	A	WT
														38.412	A	WT
														39.36	A	WT
														40.308	A	WT
														39.57	A	WT
														38.305	A	WT
														37.625	A	WT
														38.926	A	WT
														39.712	A	WT
														38.49	A	WT
														39.701	A	WT
														37.358	A	WT
														38.685	A	WT
														39.638	A	WT
														38.906	A	WT
														38.915	A	WT
														38.914	A	WT
														37.316	A	WT
														38.973	A	WT
														38.714	A	WT
														37.036	A	WT
														37.616	A	WT
														38.787	A	WT
														37.373	A	WT
														40.172	A	WT
														37.936	A	WT
														40.204	A	WT
														39.299	A	WT
														39.477	A	WT
														39.583	A	WT
														38.628	A	WT
														39.464	A	WT
														39.622	A	WT
														39.073	A	WT
														40.326	A	WT
														40.258	A	WT
														37.993	A	WT
														38.02	A	WT
														39.496	A	WT
														36.274	A	WT
														37.959	A	WT
														37.856	A	WT
														43.587	A	WT
														39.195	A	WT
														40.07	A	WT
														78.178	A	WT
														40.34	A	WT
														40.589	A	WT
														41.82	A	WT
														37.393	A	WT
														40.429	A	WT
														38.525	A	WT
														40.039	A	WT
														38.151	A	WT
														38.181	A	WT
														38.189	A	WT
														40.043	A	WT
														39.131	A	WT
														39.895	A	WT
														39.22	A	WT
														45.439	A	WT
														40.853	A	WT
														38.968	A	WT
														39.399	A	WT
														37.77	A	WT
														40.263	A	WT
														43.742	A	WT
														39.463	A	WT
														48.221	A	WT
														56	A	WT
														38.753	A	WT
														40.126	A	WT
														39.208	A	WT
														40.956	A	WT
														47.222	A	WT
														39.462	A	WT
														40.439	A	WT
														45.841	A	WT
														38.178	A	WT
														43.329	A	WT
														37.675	A	WT
														39.356	A	WT
														38.703	A	WT
														39.048	A	WT
														40.146	A	WT
														37.071	A	WT
														37.513	A	WT
														39.181	A	WT
														39.691	A	WT
														38.82	A	WT
														43.335	A	WT
														45.845	A	WT
														38.579	B	WT
														37.839	B	WT
														39.419	B	WT
														37.212	B	WT
														36.989	B	WT
														38.231	B	WT
														39.952	B	WT
														39.454	B	WT
														38.392	B	WT
														37.183	B	WT
														38.201	B	WT
														40.911	B	WT
														37.997	B	WT
														37.978	B	WT
														38.378	B	WT
														37.562	B	WT
														38.518	B	WT
														37.841	B	WT
														38.619	B	WT
														39.377	B	WT
														38.694	B	WT
														38.502	B	WT
														38.241	B	WT
														40.29	B	WT
														36.545	B	WT
														37.568	B	WT
														37.099	B	WT
														37.255	B	WT
														37.821	B	WT
														38.972	B	WT
														37.743	B	WT
														37.262	B	WT
														39.086	B	WT
														39.118	B	WT
														39.764	B	WT
														38.048	B	WT
														39.408	B	WT
														38.339	B	WT
														38.555	B	WT
														38.062	B	WT
														38.909	B	WT
														37.001	B	WT
														38.849	B	WT
														36.972	B	WT
														40.757	B	WT
														38.81	B	WT
														38.864	B	WT
														38.719	B	WT
														38.863	B	WT
														38.466	B	WT
														38.913	B	WT
														38.829	B	WT
														40.496	B	WT
														38.502	B	WT
														39.108	B	WT
														38.255	B	WT
														37.934	B	WT
														37.75	B	WT
														39.063	B	WT
														40.525	B	WT
														38.628	B	WT
														38.884	B	WT
														37.395	B	WT
														39.487	B	WT
														37.818	B	WT
														37.469	B	WT
														39.164	B	WT
														39.12	B	WT
														38.42	B	WT
														39.27	B	WT
														39.07	B	WT
														38.941	B	WT
														38.803	B	WT
														38.364	B	WT
														38.954	B	WT
														39.845	B	WT
														38.594	B	WT
														39.583	B	WT
														43.823	B	WT
														42.974	B	WT
														42.71	B	WT
														39.396	B	WT
														40.263	B	WT
														40.32	B	WT
														39.304	B	WT
														40.279	B	WT
														39.601	B	WT
														38.27	B	WT
														38.276	B	WT
														37.918	B	WT
														39.293	B	WT
														36.939	B	WT
														39.464	B	WT
														40.679	B	WT
														43.249	B	WT
														55.777	B	WT
														61.749	B	WT
														62.328	B	WT
														38.307	B	WT
														39.569	B	WT
														48.6	B	WT
														38.692	B	WT
														39.217	B	WT
														39.329	B	WT
														39.953	B	WT
														40.12	B	WT
														38.689	B	WT
														39.34	B	WT
														39.395	B	WT
														38.73	B	WT
														38.602	B	WT
														39.105	B	WT
														174.187	B	WT
														38.792	B	WT
														41.04	B	WT
														54.714	B	WT
														59.052	B	WT
														38.753	B	WT
														39.351	B	WT
														39.774	B	WT
														39.479	B	WT
														39.435	B	WT
														38.687	B	WT
														37.779	B	WT
														37.546	B	WT
														38.199	B	WT
														38.507	B	WT
														36.91	B	WT
														40.657	B	WT
														36.003	B	WT
														38.988	B	WT
														38.539	B	WT
														39.099	B	WT
														38.178	B	WT
														39.518	B	WT
														38.152	B	WT
														38.793	B	WT
														39.22	B	WT
														38.627	B	WT
														38.247	B	WT
														40.51	B	WT
														37.754	B	WT
														39.857	B	WT
														38.078	B	WT
														38.452	B	WT
														37.206	B	WT
														38.554	B	WT
														37.827	B	WT
														39.918	B	WT
														39.037	B	WT
														37.945	B	WT
														42.498	B	WT
														38.421	B	WT
														53.952	B	WT
														44.278	B	WT
														38.255	B	WT
														39.76	B	WT
														40.145	B	WT
														39.416	B	WT
														41.41	B	WT
														38.743	B	WT
														43.375	B	WT
														39.269	B	WT
														37.954	B	WT
														37.382	B	WT
														38.93	B	WT
														39.417	B	WT
														37.946	B	WT
														38.978	B	WT
														37.963	B	WT
														36.244	B	WT
														37.196	B	WT
														37.994	B	WT
														38.488	B	WT
														38.523	B	WT
														40.43	B	WT
														38.867	B	WT
														39.658	B	WT
														39.851	B	WT
														38.078	B	WT
														40.276	B	WT
														39.237	B	WT
														40.308	B	WT
														38.663	B	WT
														38.346	B	WT
														38.041	B	WT
														37.949	B	WT
														37.337	B	WT
														40.085	B	WT
														38.097	B	WT
														37.657	B	WT
														37.831	B	WT
														37.606	B	WT
														38.13	B	WT
														38.583	B	WT
														38.285	B	WT
														39.297	B	WT
														39.334	B	WT
														39.448	B	WT
														38.522	B	WT
														38.624	B	WT
														36.369	B	WT
														36.626	B	WT
														38.604	B	WT
														39.776	B	WT
														39.821	B	WT
														38.07	B	WT
														40.161	B	WT
														37.874	B	WT
														38.164	B	WT
														39.69	B	WT
														38.912	B	WT
														38.247	B	WT
														38.821	B	WT
														38.261	B	WT
														39.304	B	WT
														41.05	B	WT
														39.964	B	WT
														38.64	B	WT
														38.655	B	WT
														39.274	B	WT
														37.835	B	WT
														38.478	B	WT
														37.904	B	WT
														39.074	B	WT
														38.66	B	WT
														39.091	B	WT
														39.66	B	WT
														38.292	B	WT
														38.169	B	WT
														39.663	B	WT
														39.453	B	WT
														40.59	B	WT
														36.428	B	WT
														38.901	B	WT
														39.423	B	WT
														37.759	B	WT
														37.739	B	WT
														38.478	B	WT
														37.181	B	WT
														39.284	B	WT
														39.078	B	WT
														39.381	B	WT
														82.498	B	WT
														38.437	B	WT
														43.982	B	WT
														37.119	B	WT
														38.797	B	WT
														38.574	B	WT
														38.285	B	WT
														37.631	B	WT
														40.227	B	WT
														38.148	B	WT
														38.893	B	WT
														38.764	B	WT
														40.184	B	WT
														39.097	B	WT
														39.162	B	WT
														40.956	B	WT
														38.788	B	WT
														36.639	B	WT
														39.842	B	WT
														39.153	B	WT
														36.772	B	WT
														38.387	B	WT
														38.399	B	WT
														38.901	B	WT
														39.587	B	WT
														37.471	B	WT
														56.679	B	WT
														37.662	B	WT
														40.075	B	WT
														46.701	B	WT
														36.768	B	WT
														40.041	B	WT
														37.724	B	WT
														39.854	B	WT
														38.821	B	WT
														37.234	B	WT
														36.811	B	WT
														37.71	B	WT
														37.1	B	WT
														37.257	B	WT
														38.451	B	WT
														36.433	B	WT
														37.882	B	WT
														38.46	B	WT
														37.758	B	WT
														37.771	B	WT
														39.525	B	WT
														38.658	B	WT
														35.668	B	WT
														40.714	B	WT
														38.544	B	WT
														40.496	B	WT
														38.342	B	WT
														36.527	B	WT
														38.661	B	WT
														37.694	B	WT
														35.331	B	WT
														37.881	B	WT
														38.386	B	WT
														37.888	B	WT
														39.283	B	WT
														40.108	B	WT
														38.541	B	WT
														38.05	B	WT
														38.57	B	WT
														38.61	B	WT
														39.775	B	WT
														39.758	B	WT
														38.369	B	WT
														38.1	B	WT
														38.921	B	WT
														38.529	B	WT
														40.368	B	WT
														39.726	B	WT
														37.747	B	WT
														38.368	B	WT
														38.122	B	WT
														38.015	B	WT
														40.294	B	WT
														39.18	B	WT
														36.695	B	WT
														40.183	B	WT
														38.741	B	WT
														49.16	B	WT
														38.093	B	WT
														38.847	B	WT
														38.723	B	WT
														37.408	B	WT
														38.896	B	WT
														39.237	B	WT
														39.114	B	WT
														41.521	B	WT
														38.141	B	WT
														37.818	B	WT
														38.335	B	WT
														37.339	B	WT
														39.144	B	WT
														39.312	B	WT
														39.882	B	WT
														39.601	B	WT
														38.271	B	WT
														38.65	B	WT
														38.103	B	WT
														38.663	B	WT
														39.204	B	WT
														38.526	B	WT
														37.184	B	WT
														37.84	B	WT
														38.025	B	WT
														41.425	B	WT
														40.048	B	WT
														39.933	B	WT
														39.341	B	WT
														38.164	B	WT
														38.354	B	WT
														40.376	B	WT
														38.952	B	WT
														38.658	B	WT
														38.496	B	WT
														38.371	B	WT
														38.387	B	WT
														38	B	WT
														38.208	B	WT
														38.571	B	WT
														37.559	B	WT
														38.872	B	WT
														41.267	B	WT
														38.86	B	WT
														38.835	B	WT
														38.576	B	WT
														36.949	B	WT
														39.149	B	WT
														38.624	B	WT
														38.571	B	WT
														39.912	B	WT
														38.188	B	WT
														38.829	B	WT
														39.584	B	WT
														37.501	B	WT
														40.472	B	WT
														38.986	B	WT
														37.622	B	WT
														39.769	B	WT
														38.216	B	WT
														39.493	B	WT
														39.28	B	WT
														39.826	B	WT
														38.586	B	WT
														38.22	B	WT
														40.617	B	WT
														40.573	B	WT
														38.949	B	WT
														38.706	B	WT
														38.437	B	WT
														39.861	B	WT
														39.837	B	WT
														39.36	B	WT
														38.291	B	WT
														36.959	B	WT
														38.672	B	WT
														40.112	B	WT
														38.051	B	WT
														38.423	B	WT
														38.126	B	WT
														37.028	B	WT
														36.349	B	WT
														80.294	B	WT
														39.311	B	WT
														36.5	B	WT
														39.123	B	WT
														38.098	B	WT
														38.247	B	WT
														40.187	B	WT
														39.721	B	WT
														39.761	B	WT
														41.968	B	WT
														51.868	B	WT
														39.25	B	WT
														38.537	B	WT
														39.387	B	WT
														38.97	B	WT
														38.995	B	WT
														38.727	B	WT
														38.673	B	WT
														38.507	B	WT
														39.684	B	WT
														40.796	B	WT
														39.081	B	WT
														39.941	B	WT
														37.889	B	WT
														38.201	B	WT
														38.269	B	WT
														38.808	B	WT
														39.493	B	WT
														37.434	B	WT
														38.185	B	WT
														38.292	B	WT
														38.496	B	WT
														37.267	B	WT
														37.792	B	WT
														39.071	B	WT
														40.928	B	WT
														38.307	B	WT
														39.486	B	WT
														39.021	B	WT
														38.109	B	WT
														37.709	B	WT
														37.976	B	WT
														38.519	B	WT
														38.844	B	WT
														38.9	B	WT
														41.005	B	WT
														47.265	B	WT
														37.471	B	WT
														37.556	B	WT
														38.737	B	WT
														40.988	B	WT
														37.959	B	WT
														38.807	B	WT
														45.609	B	WT
														39.038	B	WT
														43.975	B	WT
														37.424	B	WT
														41.102	B	WT
														38.217	B	WT
														38.635	B	WT
														38.543	B	WT
														38.451	B	WT
														37.669	B	WT
														37.153	B	WT
														37.87	B	WT
														38.763	B	WT
														37.34	B	WT
														38.139	B	WT
														38.078	B	WT
														37.432	B	WT
														39.698	B	WT
														36.302	B	WT
														37.958	B	WT
														37.725	B	WT
														38.288	B	WT
														39.445	B	WT
														40.5	B	WT
														39.56	B	WT
														38.884	B	WT
														38.663	B	WT
														40.023	B	WT
														39.349	B	WT
														38.815	B	WT
														39.223	B	WT
														38.638	B	WT
														38.396	B	WT
														39.191	B	WT
														38.759	B	WT
														45.805	B	WT
														55.346	B	WT
														251.855	B	WT
														41.383	B	WT
														40.42	B	WT
														39.381	B	WT
														105.553	B	WT
														39.687	B	WT
														43.978	B	WT
														38.442	B	WT
														40.52	B	WT
														40.31	B	WT
														39.434	B	WT
														39.955	B	WT
														37.964	B	WT
														38.914	B	WT
														37.071	B	WT
														40.957	B	WT
														38.479	B	WT
														39	B	WT
														38.368	B	WT
														40.162	B	WT
														37.781	B	WT
														38.987	B	WT
														41.294	B	WT
														39.526	B	WT
														37.6809	C	WT
														37.1532	C	WT
														48.2737	C	WT
														37.9361	C	WT
														36.6363	C	WT
														37.1263	C	WT
														37.4231	C	WT
														36.8691	C	WT
														68.4198	C	WT
														47.2458	C	WT
														48.6692	C	WT
														39.0107	C	WT
														38.433	C	WT
														38.6676	C	WT
														36.3151	C	WT
														37.3964	C	WT
														37.6747	C	WT
														37.0307	C	WT
														37.5092	C	WT
														37.3308	C	WT
														40.7532	C	WT
														48.3686	C	WT
														37.5207	C	WT
														36.6232	C	WT
														37.5697	C	WT
														38.8843	C	WT
														36.2292	C	WT
														37.7038	C	WT
														37.6979	C	WT
														38.1947	C	WT
														37.1753	C	WT
														37.81	C	WT
														37.8533	C	WT
														38.0077	C	WT
														36.7169	C	WT
														37.4289	C	WT
														35.69	C	WT
														37.6238	C	WT
														37.7063	C	WT
														37.2684	C	WT
														37.401	C	WT
														36.5824	C	WT
														38.5685	C	WT
														37.9263	C	WT
														38.4666	C	WT
														36.7739	C	WT
														37.0977	C	WT
														38.9702	C	WT
														35.746	C	WT
														36.7043	C	WT
														38.5909	C	WT
														37.6352	C	WT
														37.2128	C	WT
														37.3431	C	WT
														38.3616	C	WT
														37.2103	C	WT
														39.0542	C	WT
														37.8408	C	WT
														62.6092	C	WT
														37.8111	C	WT
														59.616	C	WT
														38.3486	C	WT
														38.437	C	WT
														38.3042	C	WT
														37.9245	C	WT
														37.3038	C	WT
														38.7532	C	WT
														37.6501	C	WT
														37.8484	C	WT
														38.1087	C	WT
														38.2658	C	WT
														37.0781	C	WT
														42.5041	C	WT
														37.5317	C	WT
														37.6719	C	WT
														36.6607	C	WT
														38.3443	C	WT
														42.8355	C	WT
														54.866	C	WT
														37.2799	C	WT
														37.3494	C	WT
														37.4332	C	WT
														39.3091	C	WT
														38.2107	C	WT
														39.3366	C	WT
														39.7217	C	WT
														36.5775	C	WT
														37.2933	C	WT
														38.0005	C	WT
														36.6878	C	WT
														37.1158	C	WT
														36.9342	C	WT
														36.4503	C	WT
														84.4941	C	WT
														38.6789	C	WT
														37.4811	C	WT
														36.6093	C	WT
														35.8994	C	WT
														38.0875	C	WT
														36.9645	C	WT
														67.7416	C	WT
														36.5649	C	WT
														37.6974	C	WT
														36.7912	C	WT
														38.6534	C	WT
														38.1284	C	WT
														46.3311	C	WT
														37.7353	C	WT
														37.3799	C	WT
														37.5034	C	WT
														37.9097	C	WT
														36.6773	C	WT
														36.8184	C	WT
														38.1144	C	WT
														35.4053	C	WT
														37.6921	C	WT
														36.5378	C	WT
														39.3998	C	WT
														37.608	C	WT
														38.0712	C	WT
														37.8177	C	WT
														38.8456	C	WT
														38.008	C	WT
														37.1053	C	WT
														37.3723	C	WT
														39.53	C	WT
														38.8065	C	WT
														37.1947	C	WT
														35.3003	C	WT
														39.7008	C	WT
														41.9118	C	WT
														37.5054	C	WT
														37.4555	C	WT
														37.277	C	WT
														37.2979	C	WT
														36.63	C	WT
														37.3083	C	WT
														36.5012	C	WT
														37.7352	C	WT
														37.4928	C	WT
														54.5422	C	WT
														40.3761	C	WT
														37.0948	C	WT
														36.1037	C	WT
														37.7976	C	WT
														38.0268	C	WT
														36.8552	C	WT
														37.7315	C	WT
														37.3298	C	WT
														38.5781	C	WT
														36.3015	C	WT
														38.3587	C	WT
														37.995	C	WT
														38.3926	C	WT
														36.3116	C	WT
														38.0324	C	WT
														37.9405	C	WT
														36.7886	C	WT
														38.4593	C	WT
														38.0928	C	WT
														39.255	C	WT
														38.5386	C	WT
														36.3298	C	WT
														35.9856	C	WT
														36.6245	C	WT
														36.4423	C	WT
														37.296	C	WT
														37.5497	C	WT
														39.0772	C	WT
														38.591	C	WT
														38.1138	C	WT
														43.3898	C	WT
														39.2351	C	WT
														36.1804	C	WT
														38.0296	C	WT
														36.5247	C	WT
														36.5859	C	WT
														36.767	C	WT
														38.3411	C	WT
														37.4593	C	WT
														37.028	C	WT
														36.8483	C	WT
														37.738	C	WT
														38.5749	C	WT
														38.2115	C	WT
														63.9703	C	WT
														40.0052	C	WT
														38.3422	C	WT
														39.5006	C	WT
														37.8868	C	WT
														35.9317	C	WT
														38.3801	C	WT
														35.42	C	WT
														39.3862	C	WT
														36.6965	C	WT
														38.6015	C	WT
														38.9382	C	WT
														36.3411	C	WT
														37.7147	C	WT
														37.6702	C	WT
														38.1432	C	WT
														37.0535	C	WT
														37.8511	C	WT
														37.2084	C	WT
														36.5093	C	WT
														37.7179	C	WT
														37.4646	C	WT
														38.9743	C	WT
														38.2223	C	WT
														37.1123	C	WT
														37.6854	C	WT
														36.7059	C	WT
														37.5255	C	WT
														37.2201	C	WT
														37.7353	C	WT
														43.1382	C	WT
														37.6575	C	WT
														37.5633	C	WT
														37.2892	C	WT
														38.9121	C	WT
														36.7132	C	WT
														36.8211	C	WT
														36.1783	C	WT
														38.0599	C	WT
														37.4983	C	WT
														36.881	C	WT
														37.8845	C	WT
														37.2744	C	WT
														37.8875	C	WT
														38.3565	C	WT
														38.3174	C	WT
														36.9768	C	WT
														37.7177	C	WT
														37.2855	C	WT
														38.6325	C	WT
														38.0781	C	WT
														36.3523	C	WT
														37.9572	C	WT
														36.8781	C	WT
														37.1884	C	WT
														39.0533	C	WT
														37.1387	C	WT
														36.0934	C	WT
														37.1614	C	WT
														36.5502	C	WT
														37.0864	C	WT
														36.7163	C	WT
														55.9791	C	WT
														36.0473	C	WT
														37.1249	C	WT
														37.2844	C	WT
														38.184	C	WT
														38.7661	C	WT
														38.4314	C	WT
														37.5463	C	WT
														36.99	C	WT
														38.7636	C	WT
														73.6082	C	WT
														52.1957	C	WT
														36.3597	C	WT
														38.1268	C	WT
														37.0919	C	WT
														38.0704	C	WT
														37.7237	C	WT
														37.5375	C	WT
														37.2785	C	WT
														36.9931	C	WT
														36.6651	C	WT
														37.031	C	WT
														36.7819	C	WT
														38.723	C	WT
														36.9122	C	WT
														37.592	C	WT
														38.6496	C	WT
														35.9925	C	WT
														56.1864	C	WT
														38.4532	C	WT
														36.4836	C	WT
														37.1146	C	WT
														37.6235	C	WT
														37.9412	C	WT
														38.3935	C	WT
														37.8793	C	WT
														39.041	C	WT
														37.4748	C	WT
														38.6251	C	WT
														36.8299	C	WT
														37.7006	C	WT
														39.32	C	WT
														37.0976	C	WT
														37.0287	C	WT
														37.8853	C	WT
														35.7708	C	WT
														38.1131	C	WT
														37.5325	C	WT
														37.5954	C	WT
														37.345	C	WT
														39.1638	C	WT
														39.009	C	WT
														35.9284	C	WT
														36.6934	C	WT
														108.226	C	WT
														106.673	C	WT
														106.434	C	WT
														109.826	C	WT
														109.895	C	WT
														109.504	C	WT
														38.7034	C	WT
														39.5802	C	WT
														69.8222	C	WT
														44.4641	C	WT
														36.2293	C	WT
														57.825	C	WT
														37.4774	C	WT
														38.8522	C	WT
														37.226	C	WT
														37.1281	C	WT
														38.4687	C	WT
														37.4696	C	WT
														38.0009	C	WT
														39.3739	C	WT
														40.4966	C	WT
														36.7244	C	WT
														45.8018	C	WT
														63.7432	C	WT
														85.6179	C	WT
														37.4755	C	WT
														37.4661	C	WT
														37.4729	C	WT
														45.13	C	WT
														39.4682	C	WT
														42.8388	C	WT
														44.5852	C	WT
														45.2792	C	WT
														42.5147	C	WT
														47.5964	C	WT
														84.7299	C	WT
														61.1651	C	WT
														72.921	C	WT
														41.1471	C	WT
														39.2919	C	WT
														44.0013	C	WT
														40.387	C	WT
														39.7222	C	WT
														39.3755	C	WT
														41.8018	C	WT
														59.5618	C	WT
														42.3651	C	WT
														37.7119	C	WT
														50.3806	C	WT
														42.7781	C	WT
														39.4505	C	WT
														40.7592	C	WT
														42.9954	C	WT
														40.9234	C	WT
														52.0161	C	WT
														40.8281	C	WT
														40.8656	C	WT
														39.9311	C	WT
														39.4327	C	WT
														40.4916	C	WT
														38.4033	C	WT
														40.6339	C	WT
														39.099	C	WT
														40.9633	C	WT
														38.8995	C	WT
														39.493	C	WT
														40.1458	C	WT
														40.1823	C	WT
														41.0164	C	WT
														42.0361	C	WT
														89.4071	C	WT
														40.785	C	WT
														40.2256	C	WT
														79.5212	C	WT
														40.3376	C	WT
														39.9838	C	WT
														40.1765	C	WT
														41.4606	C	WT
														39.3779	C	WT
														40.1058	C	WT
														40.925	C	WT
														40.5034	C	WT
														40.2464	C	WT
														38.8213	C	WT
														40.3551	C	WT
														38.7221	C	WT
														38.6798	C	WT
														38.9523	C	WT
														39.9367	C	WT
														39.7299	C	WT
														38.8171	C	WT
														40.0994	C	WT
														40.8622	C	WT
														39.1449	C	WT
														42.7583	C	WT
														39.5126	C	WT
														40.4763	C	WT
														41.1875	C	WT
														39.3338	C	WT
														40.7277	C	WT
														37.9734	C	WT
														40.086	C	WT
														39.6254	C	WT
														41.0836	C	WT
														43.49	C	WT
														38.9429	C	WT
														38.5985	C	WT
														40.3652	C	WT
														57.6989	C	WT
														42.7965	C	WT
														43.7474	C	WT
														42.5043	C	WT
														42.9704	C	WT
														39.3654	C	WT
														41.804	C	WT
														40.5383	C	WT
														43.4298	C	WT
														42.6008	C	WT
														40.8017	C	WT
														40.7963	C	WT
														41.5584	C	WT
														39.7962	C	WT
														41.7582	C	WT
														41.7816	C	WT
														42.42	C	WT
														41.3987	C	WT
														41.4877	C	WT
														38.9889	C	WT
														43.6757	C	WT
														40.38	C	WT
														40.8742	C	WT
														41.1674	C	WT
														40.8686	C	WT
														40.3663	C	WT
														40.2979	C	WT
														40.3262	C	WT
														41.2094	C	WT
														40.2447	C	WT
														41.9055	C	WT
														41.0891	C	WT
														39.7787	C	WT
														39.8319	C	WT
														40.6063	C	WT
														39.1098	C	WT
														39.809	C	WT
														39.2328	C	WT
														38.4921	C	WT
														39.2498	C	WT
														38.4411	C	WT
														38.4211	C	WT
														41.2221	C	WT
														39.2512	C	WT
														41.3688	C	WT
														40.2665	C	WT
														39.9077	C	WT
														39.1941	C	WT
														39.7776	C	WT
														40.7565	C	WT
														39.8646	C	WT
														41.2872	C	WT
														41.0955	C	WT
														40.8835	C	WT
														40.9279	C	WT
														39.1022	C	WT
														44.0085	C	WT
														35.0554	C	WT
														40.6948	C	WT
														40.1321	C	WT
														41.0524	C	WT
														40.9323	C	WT
														44.267	C	WT
														39.0169	C	WT
														39.6846	C	WT
														41.1673	C	WT
														39.6842	C	WT
														39.589	C	WT
														40.8632	C	WT
														41.4253	C	WT
														38.6982	C	WT
														36.5333	C	WT
														40.0931	C	WT
														40.5249	C	WT
														39.3503	C	WT
														39.7382	C	WT
														39.8218	C	WT
														40.6478	C	WT
														40.2233	D	WT
														39.9226	D	WT
														40.4249	D	WT
														39.2869	D	WT
														39.1438	D	WT
														39.7694	D	WT
														41.6616	D	WT
														45.6203	D	WT
														39.1011	D	WT
														40.8899	D	WT
														40.239	D	WT
														38.0349	D	WT
														40.1295	D	WT
														40.0087	D	WT
														42.0079	D	WT
														40.3935	D	WT
														39.4834	D	WT
														42.0561	D	WT
														40.2054	D	WT
														40.8643	D	WT
														39.5219	D	WT
														40.9847	D	WT
														38.972	D	WT
														41.4741	D	WT
														39.5088	D	WT
														39.5754	D	WT
														41.5788	D	WT
														40.2841	D	WT
														41.5529	D	WT
														39.8974	D	WT
														38.3405	D	WT
														40.925	D	WT
														43.8788	D	WT
														49.4665	D	WT
														41.1734	D	WT
														44.1007	D	WT
														41.9368	D	WT
														41.042	D	WT
														44.2477	D	WT
														41.7776	D	WT
														40.6052	D	WT
														39.1703	D	WT
														40.8755	D	WT
														40.1416	D	WT
														41.6849	D	WT
														40.6881	D	WT
														38.7567	D	WT
														39.3434	D	WT
														38.976	D	WT
														41.3262	D	WT
														42.9925	D	WT
														42.4209	D	WT
														39.6544	D	WT
														42.3124	D	WT
														39.3429	D	WT
														40.1403	D	WT
														37.5942	D	WT
														40.4668	D	WT
														38.2224	D	WT
														40.622	D	WT
														38.9115	D	WT
														39.3589	D	WT
														42.115	D	WT
														38.0769	D	WT
														38.8323	D	WT
														40.0214	D	WT
														38.4765	D	WT
														38.47	D	WT
														39.6275	D	WT
														38.7147	D	WT
														41.1065	D	WT
														40.4205	D	WT
														66.5837	D	WT
														39.5391	D	WT
														40.7843	D	WT
														41.1197	D	WT
														62.4099	D	WT
														38.2481	D	WT
														38.9849	D	WT
														38.8	D	WT
														39.4875	D	WT
														40.4122	D	WT
														56.828	D	WT
														39.7356	D	WT
														40.9276	D	WT
														39.2664	D	WT
														41.4582	D	WT
														70.537	D	WT
														39.9562	D	WT
														39.1194	D	WT
														40.8381	D	WT
														40.7763	D	WT
														39.8084	D	WT
														38.1383	D	WT
														41.8288	D	WT
														39.6469	D	WT
														43.208	D	WT
														40.3806	D	WT
														41.37	D	WT
														39.5617	D	WT
														38.2861	D	WT
														42.3598	D	WT
														40.2609	D	WT
														39.9798	D	WT
														39.4411	D	WT
														40.4529	D	WT
														39.7408	D	WT
														38.6574	D	WT
														37.3311	D	WT
														39.1798	D	WT
														39.0084	D	WT
														37.7405	D	WT
														39.7813	D	WT
														39.6383	D	WT
														37.1375	D	WT
														39.1202	D	WT
														41.2549	D	WT
														39.5871	D	WT
														41.0079	D	WT
														44.1781	D	WT
														42.3126	D	WT
														40.1149	D	WT
														41.949	D	WT
														38.8176	D	WT
														40.2056	D	WT
														41.3074	D	WT
														41.5817	D	WT
														40.2071	D	WT
														41.9994	D	WT
														40.6242	D	WT
														63.2446	D	WT
														44.0817	D	WT
														43.7735	D	WT
														39.3919	D	WT
														46.4017	D	WT
														41.1482	D	WT
														43.6826	D	WT
														39.5678	D	WT
														41.7375	D	WT
														40.5038	D	WT
														40.743	D	WT
														40.6053	D	WT
														39.7506	D	WT
														61.7968	D	WT
														39.6462	D	WT
														40.7888	D	WT
														39.5683	D	WT
														40.2644	D	WT
														42.0257	D	WT
														40.0157	D	WT
														46.2976	D	WT
														39.6463	D	WT
														40.4793	D	WT
														41.7196	D	WT
														39.1336	D	WT
														39.2307	D	WT
														41.0924	D	WT
														39.2716	D	WT
														39.99	D	WT
														40.7278	D	WT
														38.2021	D	WT
														40.2274	D	WT
														40.8477	D	WT
														39.745	D	WT
														40.3076	D	WT
														39.4526	D	WT
														40.6972	D	WT
														39.5138	D	WT
														40.3154	D	WT
														41.5832	D	WT
														40.3844	D	WT
														40.4423	D	WT
														40.7331	D	WT
														69.0166	D	WT
														40.3054	D	WT
														40.1214	D	WT
														40.1978	D	WT
														40.2142	D	WT
														40.1916	D	WT
														40.5236	D	WT
														38.5647	D	WT
														41.3125	D	WT
														41.611	D	WT
														38.1375	D	WT
														40.4497	D	WT
														39.2235	D	WT
														40.5703	D	WT
														39.5154	D	WT
														38.943	A	RD1
														39.088	A	RD1
														39.219	A	RD1
														38.89	A	RD1
														39.013	A	RD1
														40.331	A	RD1
														39.477	A	RD1
														40.732	A	RD1
														39.851	A	RD1
														39.568	A	RD1
														37.077	A	RD1
														38.227	A	RD1
														39.202	A	RD1
														39.542	A	RD1
														38.389	A	RD1
														38.056	A	RD1
														39.29	A	RD1
														40.01	A	RD1
														39.333	A	RD1
														39.16	A	RD1
														39.598	A	RD1
														40.195	A	RD1
														38.818	A	RD1
														39.767	A	RD1
														39.847	A	RD1
														39.609	A	RD1
														39.481	A	RD1
														40.82	A	RD1
														38.923	A	RD1
														39.225	A	RD1
														39.333	A	RD1
														40.362	A	RD1
														39.276	A	RD1
														40.126	A	RD1
														40.461	A	RD1
														39.887	A	RD1
														38.126	A	RD1
														47.785	A	RD1
														40.643	A	RD1
														40.382	A	RD1
														40.162	A	RD1
														68.563	A	RD1
														40.853	A	RD1
														40.532	A	RD1
														38.683	A	RD1
														39.302	A	RD1
														39.32	A	RD1
														39.584	A	RD1
														39.244	A	RD1
														39.26	A	RD1
														38.214	A	RD1
														38.261	A	RD1
														38.737	A	RD1
														39.196	A	RD1
														39.052	A	RD1
														39.386	A	RD1
														39.331	A	RD1
														38.066	A	RD1
														38.156	A	RD1
														38.593	A	RD1
														39.105	A	RD1
														37.427	A	RD1
														38.937	A	RD1
														38.456	A	RD1
														39.14	A	RD1
														38.365	A	RD1
														38.922	A	RD1
														37.575	A	RD1
														38.312	A	RD1
														38.072	A	RD1
														38.384	A	RD1
														38.608	A	RD1
														39.345	A	RD1
														38.866	A	RD1
														42.155	A	RD1
														41.559	A	RD1
														38.342	A	RD1
														38.036	A	RD1
														38.59	A	RD1
														74.074	A	RD1
														154.524	A	RD1
														120.82	A	RD1
														183.13	A	RD1
														39.637	A	RD1
														37.862	A	RD1
														39.817	A	RD1
														38.879	A	RD1
														39.775	A	RD1
														39.601	A	RD1
														39.343	A	RD1
														41.416	A	RD1
														39.141	A	RD1
														40.485	A	RD1
														40.599	A	RD1
														39.737	A	RD1
														38.706	A	RD1
														40.349	A	RD1
														40.143	A	RD1
														39.646	A	RD1
														39.859	A	RD1
														38.713	A	RD1
														39.217	A	RD1
														39.547	A	RD1
														40.643	A	RD1
														39.701	A	RD1
														40.045	A	RD1
														40.251	A	RD1
														41.435	A	RD1
														39.448	A	RD1
														41.254	A	RD1
														39.124	A	RD1
														39.187	A	RD1
														39.982	A	RD1
														39.241	A	RD1
														38.606	A	RD1
														40.003	A	RD1
														38.64	A	RD1
														41.71	A	RD1
														37.621	A	RD1
														39.301	A	RD1
														38.061	A	RD1
														39.447	A	RD1
														40.3	A	RD1
														40.131	A	RD1
														39.979	A	RD1
														40.582	A	RD1
														37.971	A	RD1
														39.971	A	RD1
														40.216	A	RD1
														38.934	A	RD1
														40.385	A	RD1
														38.874	A	RD1
														39.997	A	RD1
														40.154	A	RD1
														40.779	A	RD1
														45.961	A	RD1
														47.626	A	RD1
														47.189	A	RD1
														41.786	A	RD1
														40.189	A	RD1
														40.952	A	RD1
														40.4	A	RD1
														46.073	A	RD1
														40.926	A	RD1
														43.497	A	RD1
														47.097	A	RD1
														45.566	A	RD1
														137.541	A	RD1
														38.893	A	RD1
														39.025	A	RD1
														39.296	A	RD1
														39.014	A	RD1
														39.421	A	RD1
														39.668	A	RD1
														39.057	A	RD1
														38.125	A	RD1
														38.321	A	RD1
														39.244	A	RD1
														40.357	A	RD1
														39.223	A	RD1
														38.86	A	RD1
														38.093	A	RD1
														37.815	A	RD1
														38.586	A	RD1
														38.417	A	RD1
														39.135	A	RD1
														38.491	A	RD1
														38.587	A	RD1
														40.221	A	RD1
														38.748	A	RD1
														38.956	A	RD1
														38.455	A	RD1
														40.11	A	RD1
														38.707	A	RD1
														39.415	A	RD1
														39.877	A	RD1
														39.833	A	RD1
														39.147	A	RD1
														37.94	A	RD1
														38.391	A	RD1
														40.625	A	RD1
														38.143	A	RD1
														39.353	A	RD1
														39.134	A	RD1
														39.728	A	RD1
														39.546	A	RD1
														39.242	A	RD1
														39.566	A	RD1
														40.782	A	RD1
														58.219	A	RD1
														41.203	A	RD1
														40.208	A	RD1
														56.183	A	RD1
														40.501	A	RD1
														39.997	A	RD1
														39.08	A	RD1
														39.708	A	RD1
														39.834	A	RD1
														39.891	A	RD1
														40.296	A	RD1
														38.498	A	RD1
														40.8	A	RD1
														40.028	A	RD1
														39.203	A	RD1
														40.32	A	RD1
														38.908	A	RD1
														42.456	A	RD1
														39.067	A	RD1
														38.797	A	RD1
														40.459	A	RD1
														40.438	A	RD1
														51.104	A	RD1
														53.333	A	RD1
														40.566	A	RD1
														39.777	A	RD1
														68.917	A	RD1
														40.11	A	RD1
														39.916	A	RD1
														39.141	A	RD1
														40.461	A	RD1
														39.424	A	RD1
														40.234	A	RD1
														38.665	A	RD1
														41.232	A	RD1
														39.82	A	RD1
														40.614	A	RD1
														41.229	A	RD1
														39.745	A	RD1
														40.647	A	RD1
														40.284	A	RD1
														39.993	A	RD1
														39.837	A	RD1
														39.926	A	RD1
														65.328	A	RD1
														40.409	A	RD1
														39.071	A	RD1
														39.868	A	RD1
														38.471	A	RD1
														40.601	A	RD1
														39.595	A	RD1
														39.232	A	RD1
														39.961	A	RD1
														40.547	A	RD1
														39.531	A	RD1
														40.08	A	RD1
														41.363	A	RD1
														39.759	A	RD1
														42.58	A	RD1
														39.06	A	RD1
														39.421	A	RD1
														38.39	A	RD1
														40.204	A	RD1
														39.502	A	RD1
														39.794	A	RD1
														38.928	A	RD1
														38.972	A	RD1
														40.16	A	RD1
														39.897	A	RD1
														40.809	A	RD1
														40.531	A	RD1
														40.19	A	RD1
														41.903	A	RD1
														41.08	A	RD1
														39.739	A	RD1
														39.797	A	RD1
														38.792	A	RD1
														41.629	A	RD1
														39.451	A	RD1
														39.924	A	RD1
														41.432	A	RD1
														39.72	A	RD1
														41.31	A	RD1
														40.922	A	RD1
														40.972	A	RD1
														40.774	A	RD1
														40.494	A	RD1
														41.221	A	RD1
														39.789	A	RD1
														41.651	A	RD1
														41.625	A	RD1
														40.377	A	RD1
														40.537	A	RD1
														40.19	A	RD1
														41.226	A	RD1
														41.573	A	RD1
														40.197	A	RD1
														39.541	A	RD1
														39.735	A	RD1
														39.7	A	RD1
														40.108	A	RD1
														39.561	A	RD1
														48.286	A	RD1
														41.527	A	RD1
														39.614	A	RD1
														42.554	A	RD1
														41.288	A	RD1
														41.75	A	RD1
														40.897	A	RD1
														42.117	A	RD1
														41.945	A	RD1
														41.599	A	RD1
														41.325	A	RD1
														42.039	A	RD1
														42.189	A	RD1
														41.715	A	RD1
														41.561	A	RD1
														41.436	A	RD1
														43.526	A	RD1
														40.548	A	RD1
														41.034	A	RD1
														40.276	A	RD1
														40.254	A	RD1
														40.598	A	RD1
														41.309	A	RD1
														39.246	A	RD1
														41.834	A	RD1
														41.19	A	RD1
														41.188	A	RD1
														40.234	A	RD1
														40.295	A	RD1
														40.546	A	RD1
														40.925	A	RD1
														42.027	A	RD1
														40.281	A	RD1
														41.001	A	RD1
														39.811	A	RD1
														40.692	A	RD1
														42.221	A	RD1
														37.783	B	RD1
														38.33	B	RD1
														37.362	B	RD1
														38.631	B	RD1
														38.46	B	RD1
														38.309	B	RD1
														38.257	B	RD1
														38.43	B	RD1
														38.298	B	RD1
														38.167	B	RD1
														38.106	B	RD1
[truncated: 1,003 more rows]

## Sheet: Fig. 2d
Fig. 2d
		Biological Replicate	Mtb strain	n analysed bacteria	n PZA/POA positive bacteria	Mtb PZA/POA Positive (%)
Mtb 15N/14N enrichment		A	WT	461	13	2.81996
		B	WT	523	20	3.82409
		C	WT	487	41	8.41889
		D	WT	188	11	5.85106
					Mean	5.2285
					SE	1.23625
Mtb 15N/14N enrichment		A	Mtb ΔRD1	328	20	6.09756
		B	Mtb ΔRD1	695	61	8.77698
		C	Mtb ΔRD1	319	49	15.3605
					Mean	10.0783
					SE	2.75201

## Sheet: Fig. 2h
Fig. 2h														Raw Data
		Biological Replicate	Mtb strain	n analysed bacteria	min	max	median	iqr	mean	sd	se	ci		15N/14N enrichment	Biological Replicate	Mtb strain
Mtb total population 15N/14N enrichment		A	WT	457	35.505	102.509	38.545	1.462	39.183	4.534	0.212	0.417		38.634	A	WT
		B	WT	284	35.444	151.294	39.073	1.257	40.334	10.4	0.617	1.215		38.613	A	WT
		Merged	WT	741										38.31	A	WT
														38.881	A	WT
Mtb PZA/POA positive 15N/14N enrichment		A	WT	11	44.914	102.509	58.007	19.338	61.669	17.519	5.282	11.769		38.388	A	WT
		B	WT	9	45.29	151.294	49.583	64.965	78.373	45.836	15.279	35.232		38.322	A	WT
		Merged	WT	20					69.1857		7.47938			38.47	A	WT
														39.907	A	WT
Mtb total population 15N/14N enrichment		A	Mtb ΔRD1	423	35.769	112.299	38.165	1.083	38.737	5.336	0.259	0.51		41.698	A	WT
		B	Mtb ΔRD1	405	35.019	144.679	38.968	1.565	41.113	12.335	0.613	1.205		41.851	A	WT
		Merged	Mtb ΔRD1	828										38.365	A	WT
														47.776	A	WT
														42.85	A	WT
Mtb PZA/POA positive 15N/14N enrichment		A	Mtb ΔRD1	9	47.989	112.299	52.298	15.735	65.77	24.942	8.314	19.172		37.136	A	WT
		B	Mtb ΔRD1	20	44.788	144.679	78.963	57.094	84.329	33.6	7.513	15.725		41.285	A	WT
		Merged	Mtb ΔRD1	29					78.5692		5.93108			38.983	A	WT
														41.264	A	WT
														65.28	A	WT
														38.121	A	WT
														38.219	A	WT
														37.76	A	WT
														39.517	A	WT
														39.242	A	WT
														38.854	A	WT
														38.81	A	WT
														39.143	A	WT
														38.409	A	WT
														39.231	A	WT
														39.587	A	WT
														38.597	A	WT
														38.039	A	WT
														38.829	A	WT
														38.228	A	WT
														37.563	A	WT
														39.149	A	WT
														43.755	A	WT
														40.434	A	WT
														39.823	A	WT
														39.073	A	WT
														39.72	A	WT
														44.011	A	WT
														37.898	A	WT
														40.097	A	WT
														39.521	A	WT
														38.917	A	WT
														42.333	A	WT
														39.235	A	WT
														81.69	A	WT
														69.344	A	WT
														48.171	A	WT
														38.702	A	WT
														39.371	A	WT
														39.169	A	WT
														38.855	A	WT
														39.459	A	WT
														40.373	A	WT
														39.519	A	WT
														41.607	A	WT
														38.54	A	WT
														39.228	A	WT
														38.901	A	WT
														38.291	A	WT
														38.419	A	WT
														37.928	A	WT
														40.613	A	WT
														39.092	A	WT
														37.407	A	WT
														38.068	A	WT
														39.545	A	WT
														39.158	A	WT
														40.656	A	WT
														39.123	A	WT
														39.935	A	WT
														40.842	A	WT
														38.755	A	WT
														39.308	A	WT
														38.257	A	WT
														39.51	A	WT
														38.207	A	WT
														40.057	A	WT
														38.834	A	WT
														37.103	A	WT
														38.752	A	WT
														47.374	A	WT
														41.449	A	WT
														39.019	A	WT
														38.259	A	WT
														39.188	A	WT
														38.199	A	WT
														38.499	A	WT
														38.219	A	WT
														37.639	A	WT
														38.646	A	WT
														38.701	A	WT
														37.748	A	WT
														37.967	A	WT
														37.979	A	WT
														38.241	A	WT
														37.2	A	WT
														37.559	A	WT
														39.191	A	WT
														38.347	A	WT
														37.697	A	WT
														37.511	A	WT
														39	A	WT
														38.778	A	WT
														39.815	A	WT
														38.794	A	WT
														38.464	A	WT
														37.613	A	WT
														37.892	A	WT
														36.2	A	WT
														39.964	A	WT
														37.8	A	WT
														38.622	A	WT
														38.979	A	WT
														39.506	A	WT
														37.589	A	WT
														40.666	A	WT
														36.932	A	WT
														39.809	A	WT
														39.121	A	WT
														37.533	A	WT
														38.123	A	WT
														38.066	A	WT
														37.802	A	WT
														37.612	A	WT
														36.434	A	WT
														37.94	A	WT
														37.454	A	WT
														38.153	A	WT
														38.213	A	WT
														39.368	A	WT
														38.545	A	WT
														38.101	A	WT
														38.082	A	WT
														38.184	A	WT
														37.59	A	WT
														37.631	A	WT
														39.586	A	WT
														39.291	A	WT
														38.593	A	WT
														39.416	A	WT
														40.306	A	WT
														36.803	A	WT
														37.319	A	WT
														38.729	A	WT
														39.6	A	WT
														38.26	A	WT
														37.856	A	WT
														38.963	A	WT
														39.597	A	WT
														39.599	A	WT
														38.634	A	WT
														39.59	A	WT
														38.12	A	WT
														38.614	A	WT
														38.932	A	WT
														37.854	A	WT
														40.943	A	WT
														37.329	A	WT
														37.544	A	WT
														40.501	A	WT
														102.509	A	WT
														38.196	A	WT
														42.007	A	WT
														38.337	A	WT
														37.643	A	WT
														39.319	A	WT
														38.575	A	WT
														40.678	A	WT
														38.706	A	WT
														37.079	A	WT
														38.826	A	WT
														38.206	A	WT
														39.437	A	WT
														37.409	A	WT
														37.958	A	WT
														38.076	A	WT
														37.774	A	WT
														37.51	A	WT
														40.542	A	WT
														40.545	A	WT
														36.823	A	WT
														38.338	A	WT
														37.835	A	WT
														37.74	A	WT
														38.838	A	WT
														39.115	A	WT
														39.492	A	WT
														40.525	A	WT
														38.616	A	WT
														44.914	A	WT
														55.177	A	WT
														37.759	A	WT
														37.906	A	WT
														38.383	A	WT
														39.471	A	WT
														37.497	A	WT
														36.911	A	WT
														38.233	A	WT
														39.435	A	WT
														37.873	A	WT
														39.074	A	WT
														38.628	A	WT
														37.874	A	WT
														38.615	A	WT
														39.061	A	WT
														38.133	A	WT
														38.846	A	WT
														40.031	A	WT
														38.581	A	WT
														37.161	A	WT
														38.985	A	WT
														39.031	A	WT
														39.028	A	WT
														39.789	A	WT
														38.629	A	WT
														38.406	A	WT
														37.885	A	WT
														37.853	A	WT
														42.953	A	WT
														39.174	A	WT
														39.439	A	WT
														37.707	A	WT
														38.044	A	WT
														38.094	A	WT
														37.666	A	WT
														38.215	A	WT
														38.657	A	WT
														38.525	A	WT
														37.661	A	WT
														37.301	A	WT
														39.204	A	WT
														39.928	A	WT
														39.21	A	WT
														37.662	A	WT
														37.597	A	WT
														39.225	A	WT
														37.774	A	WT
														38.014	A	WT
														37.421	A	WT
														38.205	A	WT
														38.483	A	WT
														38.639	A	WT
														39.405	A	WT
														38.791	A	WT
														38.106	A	WT
														38.515	A	WT
														37.571	A	WT
														38.038	A	WT
														36.772	A	WT
														36.372	A	WT
														37.77	A	WT
														37.747	A	WT
														37.488	A	WT
														38.073	A	WT
														38.376	A	WT
														37.254	A	WT
														37.421	A	WT
														38.35	A	WT
														38.703	A	WT
														40.357	A	WT
														38.355	A	WT
														37.303	A	WT
														39.885	A	WT
														35.505	A	WT
														36.98	A	WT
														38.753	A	WT
														37.741	A	WT
														38.936	A	WT
														37.039	A	WT
														37.376	A	WT
														37.844	A	WT
														38.403	A	WT
														39.251	A	WT
														37.452	A	WT
														36.437	A	WT
														37.747	A	WT
														37.961	A	WT
														37.687	A	WT
														38.648	A	WT
														38.002	A	WT
														36.599	A	WT
														38.949	A	WT
														37.834	A	WT
														58.117	A	WT
														58.007	A	WT
														37.435	A	WT
														38.468	A	WT
														40.152	A	WT
														38.121	A	WT
														37.897	A	WT
														36.352	A	WT
														38.635	A	WT
														37.408	A	WT
														38.789	A	WT
														39.998	A	WT
														39.263	A	WT
														41.131	A	WT
														37.856	A	WT
														38.416	A	WT
														40.389	A	WT
														38.303	A	WT
														38.22	A	WT
														37.911	A	WT
														38.336	A	WT
														37.758	A	WT
														37.291	A	WT
														38.966	A	WT
														36.873	A	WT
														39.757	A	WT
														38.106	A	WT
														39.582	A	WT
														38.551	A	WT
														40.505	A	WT
														38.895	A	WT
														37.667	A	WT
														36.893	A	WT
														38.767	A	WT
														36.916	A	WT
														39.966	A	WT
														37.9	A	WT
														37.28	A	WT
														38.386	A	WT
														39.55	A	WT
														39.858	A	WT
														39.015	A	WT
														41.136	A	WT
														38.942	A	WT
														37.704	A	WT
														40.474	A	WT
														39.316	A	WT
														39.626	A	WT
														37.616	A	WT
														39.843	A	WT
														39.164	A	WT
														38.871	A	WT
														37.174	A	WT
														39.654	A	WT
														41.208	A	WT
														39.441	A	WT
														36.702	A	WT
														39.676	A	WT
														39.224	A	WT
														39.585	A	WT
														37.126	A	WT
														37.152	A	WT
														38.434	A	WT
														38.682	A	WT
														39.726	A	WT
														39.904	A	WT
														38.8	A	WT
														37.872	A	WT
														39.895	A	WT
														38.179	A	WT
														39.133	A	WT
														38.085	A	WT
														38.897	A	WT
														36.873	A	WT
														38.515	A	WT
														39.513	A	WT
														38.404	A	WT
														36.426	A	WT
														38.186	A	WT
														38.423	A	WT
														38.423	A	WT
														37.586	A	WT
														38.104	A	WT
														38.374	A	WT
														37.534	A	WT
														39.303	A	WT
														40.443	A	WT
														39.28	A	WT
														38.224	A	WT
														38.689	A	WT
														38.332	A	WT
														39.775	A	WT
														38.395	A	WT
														37.843	A	WT
														39.524	A	WT
														37.651	A	WT
														39.48	A	WT
														39.73	A	WT
														36.935	A	WT
														37.847	A	WT
														38.564	A	WT
														37.751	A	WT
														38.677	A	WT
														37.453	A	WT
														37.894	A	WT
														39.689	A	WT
														39.86	A	WT
														38.256	A	WT
														38.714	A	WT
														36.338	A	WT
														36.518	A	WT
														37.393	A	WT
														37.975	A	WT
														39.106	A	WT
														38.388	A	WT
														37.553	A	WT
														39.151	A	WT
														38.201	A	WT
														37.168	A	WT
														38.512	A	WT
														38.704	A	WT
														38.724	A	WT
														37.814	A	WT
														37.604	A	WT
														38.567	A	WT
														39.136	A	WT
														38.332	A	WT
														38.633	A	WT
														39.277	A	WT
														40.062	A	WT
														41.019	A	WT
														37.017	A	WT
														38.53	A	WT
														38.708	A	WT
														37.085	A	WT
														39.016	A	WT
														38.115	A	WT
														38.497	A	WT
														38.11	A	WT
														37.291	A	WT
														38.662	A	WT
														38.068	A	WT
														40.288	A	WT
														37.716	A	WT
														36.579	A	WT
														39.372	A	WT
														37.298	A	WT
														36.97	A	WT
														39.442	A	WT
														37.36	A	WT
														39.082	A	WT
														38.912	A	WT
														40.008	A	WT
														38.791	A	WT
														38.664	A	WT
														40.474	A	WT
														39.803	A	WT
														41.399	A	WT
														37.951	A	WT
														39.238	A	WT
														39.747	A	WT
														38.5	A	WT
														38.068	A	WT
														37.25	A	WT
														40.562	A	WT
														37.735	A	WT
														37.407	A	WT
														38.826	A	WT
														38.499	A	WT
														37.892	A	WT
														37.503	A	WT
														38.467	B	WT
														39.249	B	WT
														42.898	B	WT
														39.586	B	WT
														38.662	B	WT
														38.83	B	WT
														38.768	B	WT
														39.174	B	WT
														38.364	B	WT
														38.908	B	WT
														42.486	B	WT
														39.729	B	WT
														40.977	B	WT
														37.15	B	WT
														38.165	B	WT
														39.037	B	WT
														38.13	B	WT
														39.679	B	WT
														46.916	B	WT
														40.709	B	WT
														38.02	B	WT
														39.07	B	WT
														38.895	B	WT
														39.15	B	WT
														39.708	B	WT
														39.597	B	WT
														38.786	B	WT
														39.758	B	WT
														38.373	B	WT
														38.623	B	WT
														38.709	B	WT
														38.038	B	WT
														39.1	B	WT
														38.784	B	WT
														36.862	B	WT
														37.891	B	WT
														40.071	B	WT
														38.746	B	WT
														37.839	B	WT
														39.835	B	WT
														39.108	B	WT
														38.592	B	WT
														38.803	B	WT
														38.641	B	WT
														39.905	B	WT
														38.041	B	WT
														39.614	B	WT
														39.077	B	WT
														38.828	B	WT
														39.523	B	WT
														39.667	B	WT
														39.007	B	WT
														39.815	B	WT
														38.58	B	WT
														40.672	B	WT
														39.185	B	WT
														39.069	B	WT
														37.797	B	WT
														39.23	B	WT
														39.988	B	WT
														39.323	B	WT
														38.43	B	WT
														38.787	B	WT
														38.856	B	WT
														42.408	B	WT
														151.294	B	WT
														149.203	B	WT
														41.907	B	WT
														40.147	B	WT
														38.935	B	WT
														39.64	B	WT
														38.222	B	WT
														36.914	B	WT
														40.129	B	WT
														39.94	B	WT
														37.541	B	WT
														39.53	B	WT
														39.094	B	WT
														38.324	B	WT
														38.858	B	WT
														38.208	B	WT
														38.345	B	WT
														39.165	B	WT
														38.46	B	WT
														39.711	B	WT
														39.282	B	WT
														38.706	B	WT
														38.855	B	WT
														38.747	B	WT
														39.101	B	WT
														39.504	B	WT
														39.248	B	WT
														39.687	B	WT
														37.811	B	WT
														40.589	B	WT
														39.824	B	WT
														39.536	B	WT
														39.553	B	WT
														38.565	B	WT
														38.576	B	WT
														38.334	B	WT
														38.683	B	WT
														41.218	B	WT
														39.005	B	WT
														39.938	B	WT
														38.844	B	WT
														112.406	B	WT
														36.994	B	WT
														36.775	B	WT
														38.724	B	WT
														39.652	B	WT
														37	B	WT
														37.483	B	WT
														39.13	B	WT
														40.382	B	WT
														36.624	B	WT
														37.778	B	WT
														39.526	B	WT
														38.496	B	WT
														38.63	B	WT
														39.111	B	WT
														38	B	WT
														39.382	B	WT
														40.56	B	WT
														38.208	B	WT
														37.787	B	WT
														40.778	B	WT
														39.871	B	WT
														38.119	B	WT
														41.421	B	WT
														39.093	B	WT
														38.654	B	WT
														39.026	B	WT
														38.387	B	WT
														38.563	B	WT
														35.444	B	WT
														39.38	B	WT
														38.321	B	WT
														39.261	B	WT
														38.633	B	WT
														39.48	B	WT
														38.088	B	WT
														40.974	B	WT
														40.727	B	WT
														39.194	B	WT
														37.836	B	WT
														39.243	B	WT
														38.786	B	WT
														38.114	B	WT
														41.813	B	WT
														42.351	B	WT
														39.531	B	WT
														40.484	B	WT
														41.154	B	WT
														38.662	B	WT
														39.572	B	WT
														45.29	B	WT
														38.769	B	WT
														39.84	B	WT
														39.535	B	WT
														36.165	B	WT
														38.607	B	WT
														39.331	B	WT
														38.154	B	WT
														38.781	B	WT
														38.958	B	WT
														38.981	B	WT
														37.874	B	WT
														38.765	B	WT
														38.079	B	WT
														39.756	B	WT
														40.633	B	WT
														38.926	B	WT
														38.185	B	WT
														38.661	B	WT
														37.445	B	WT
														40.345	B	WT
														38.499	B	WT
														39.189	B	WT
														39.492	B	WT
														39.771	B	WT
														38.909	B	WT
														39.015	B	WT
														38.269	B	WT
														39.29	B	WT
														38.689	B	WT
														40.281	B	WT
														38.791	B	WT
														37.992	B	WT
														49.096	B	WT
														37.134	B	WT
														39.437	B	WT
														40.121	B	WT
														38.984	B	WT
														40.407	B	WT
														38.091	B	WT
														40.807	B	WT
														39.21	B	WT
														47.441	B	WT
														49.583	B	WT
														38.569	B	WT
														40.777	B	WT
														39.73	B	WT
														37.603	B	WT
														37.425	B	WT
														41.143	B	WT
														38.561	B	WT
														39.868	B	WT
														36.686	B	WT
														40.382	B	WT
														36.963	B	WT
														54.127	B	WT
														41.101	B	WT
														38.933	B	WT
														39.833	B	WT
														39.415	B	WT
														40.391	B	WT
														39.852	B	WT
														39.721	B	WT
														40.24	B	WT
														39.634	B	WT
														39.039	B	WT
														39.172	B	WT
														39.11	B	WT
														39.79	B	WT
														37.664	B	WT
														37.81	B	WT
														39.936	B	WT
														38.009	B	WT
														41.482	B	WT
														40.539	B	WT
														39.408	B	WT
														39.366	B	WT
														38.53	B	WT
														39.378	B	WT
														40.758	B	WT
														41.232	B	WT
														39.202	B	WT
														42.296	B	WT
														40.136	B	WT
														38.66	B	WT
														39.161	B	WT
														39.297	B	WT
														38.88	B	WT
														41.014	B	WT
														38.686	B	WT
														39.054	B	WT
														38.421	B	WT
														38.8	B	WT
														37.691	B	WT
														38.284	B	WT
														40.676	B	WT
														38.5	B	WT
														39.076	B	WT
														39.067	B	WT
														37.2	B	WT
														36.514	B	WT
														37.481	B	WT
														38.259	B	WT
														37.215	B	WT
														39.23	B	WT
														37.726	B	WT
														40.284	B	WT
														40.274	B	WT
														41.057	B	WT
														38.546	B	WT
														39.544	B	WT
														38.909	B	WT
														39.504	B	WT
														37.172	B	WT
														36.818	B	WT
														38.996	B	WT
														39.239	B	WT
														38.033	B	WT
														38.089	B	WT
														39.315	B	WT
														39.057	B	WT
														39.054	B	WT
														39.511	B	WT
														38.619	B	WT
														40	B	WT
														39.308	B	WT
														39.137	B	WT
														38.707	B	WT
														38.528	A	RD1
														38.266	A	RD1
														38.528	A	RD1
														38.05	A	RD1
														39.135	A	RD1
														37.742	A	RD1
														37.782	A	RD1
														38.19	A	RD1
														38.982	A	RD1
														39.224	A	RD1
														38.485	A	RD1
														38.817	A	RD1
														37.673	A	RD1
														37.433	A	RD1
														37.838	A	RD1
														38.249	A	RD1
														38.827	A	RD1
														37.689	A	RD1
														38.286	A	RD1
														37.493	A	RD1
														59.942	A	RD1
														49.068	A	RD1
														38.025	A	RD1
														38.204	A	RD1
														39	A	RD1
														37.296	A	RD1
														38.699	A	RD1
														37.768	A	RD1
														38.03	A	RD1
														37.895	A	RD1
														37.483	A	RD1
														39.299	A	RD1
														39.159	A	RD1
														39.403	A	RD1
														38.699	A	RD1
														37.605	A	RD1
														38.022	A	RD1
														37.635	A	RD1
														38.063	A	RD1
														38.351	A	RD1
														37.647	A	RD1
														37.791	A	RD1
														38.41	A	RD1
														38.43	A	RD1
														38.86	A	RD1
														37.739	A	RD1
														37.393	A	RD1
														37.682	A	RD1
														39.203	A	RD1
														37.799	A	RD1
														39.028	A	RD1
														37.096	A	RD1
														38.08	A	RD1
														36.683	A	RD1
														38.306	A	RD1
														38.666	A	RD1
														37.732	A	RD1
														38.423	A	RD1
														37.493	A	RD1
														37.666	A	RD1
														38.218	A	RD1
														38.749	A	RD1
														38.107	A	RD1
														38.904	A	RD1
														36.559	A	RD1
														37.821	A	RD1
														38.06	A	RD1
														37.486	A	RD1
														37.67	A	RD1
														49.398	A	RD1
														35.926	A	RD1
														37.964	A	RD1
														37.562	A	RD1
														37.436	A	RD1
														37.361	A	RD1
														37.744	A	RD1
														37.113	A	RD1
														37.707	A	RD1
														37.109	A	RD1
														39.634	A	RD1
														38.522	A	RD1
														39.43	A	RD1
														38.002	A	RD1
														37.287	A	RD1
														38.209	A	RD1
														37.169	A	RD1
														36.8	A	RD1
														36.701	A	RD1
														38.871	A	RD1
														38.456	A	RD1
														36.073	A	RD1
														38.617	A	RD1
														37.26	A	RD1
														37.29	A	RD1
														37.736	A	RD1
														37.255	A	RD1
														38.243	A	RD1
														38.767	A	RD1
														38.397	A	RD1
														38.064	A	RD1
														38.569	A	RD1
														36.961	A	RD1
														37.38	A	RD1
														37.221	A	RD1
														104.718	A	RD1
														51.081	A	RD1
														40.436	A	RD1
														38.198	A	RD1
														37.45	A	RD1
														38.33	A	RD1
														36.9	A	RD1
														36.663	A	RD1
														37.691	A	RD1
														38.221	A	RD1
														38.11	A	RD1
														38.077	A	RD1
														38.151	A	RD1
														38.507	A	RD1
														38.242	A	RD1
														37.811	A	RD1
														37.353	A	RD1
														37.05	A	RD1
														36.876	A	RD1
														37.093	A	RD1
														37.166	A	RD1
														37.97	A	RD1
														37.629	A	RD1
														39.105	A	RD1
														38.278	A	RD1
														37.531	A	RD1
														39.719	A	RD1
														38.51	A	RD1
														38.347	A	RD1
														35.769	A	RD1
														38.452	A	RD1
														37.138	A	RD1
														36.835	A	RD1
														37.794	A	RD1
														36.514	A	RD1
														36.43	A	RD1
														36.217	A	RD1
														37.425	A	RD1
														36.423	A	RD1
														37.784	A	RD1
														37.869	A	RD1
														36.625	A	RD1
														37.854	A	RD1
														36.944	A	RD1
														37.625	A	RD1
														37.757	A	RD1
														38.017	A	RD1
														37.76	A	RD1
														38.186	A	RD1
														38.143	A	RD1
														38.425	A	RD1
														37.209	A	RD1
														37.136	A	RD1
														38.671	A	RD1
														38.552	A	RD1
														37.43	A	RD1
														36.883	A	RD1
														37.384	A	RD1
														38.335	A	RD1
														37.971	A	RD1
														36.964	A	RD1
														36.851	A	RD1
														37.453	A	RD1
														37.143	A	RD1
														37.374	A	RD1
														37.244	A	RD1
														52.298	A	RD1
														37.093	A	RD1
														38.122	A	RD1
														37.938	A	RD1
														37.819	A	RD1
														38.735	A	RD1
														37.233	A	RD1
														38.56	A	RD1
														36.736	A	RD1
														36.9	A	RD1
														37.584	A	RD1
														38.569	A	RD1
														37.97	A	RD1
														38.986	A	RD1
														38.151	A	RD1
														37.636	A	RD1
														37.745	A	RD1
														40.054	A	RD1
														38.126	A	RD1
														38.673	A	RD1
														37.978	A	RD1
														38.431	A	RD1
														37.801	A	RD1
														36.861	A	RD1
														37.959	A	RD1
														40.447	A	RD1
														38.681	A	RD1
														38.765	A	RD1
														37.235	A	RD1
														37.93	A	RD1
														37.986	A	RD1
														38.657	A	RD1
														38.184	A	RD1
														37.275	A	RD1
														38.626	A	RD1
														37.099	A	RD1
														37.476	A	RD1
														38.079	A	RD1
														37.491	A	RD1
														37.504	A	RD1
														38.224	A	RD1
														36.845	A	RD1
														38.871	A	RD1
														37.429	A	RD1
														38.298	A	RD1
														38.262	A	RD1
														39.103	A	RD1
														39.945	A	RD1
														37.416	A	RD1
														38.705	A	RD1
														38.614	A	RD1
														38.674	A	RD1
														39.215	A	RD1
														38.767	A	RD1
														38.577	A	RD1
														38.327	A	RD1
														38.107	A	RD1
														36.77	A	RD1
														37.304	A	RD1
														37.867	A	RD1
														37.024	A	RD1
														37.419	A	RD1
														37.127	A	RD1
														38.979	A	RD1
														38.247	A	RD1
														39.373	A	RD1
														37.637	A	RD1
														37.933	A	RD1
														39.01	A	RD1
														38.345	A	RD1
														40.06	A	RD1
														38.246	A	RD1
														38.164	A	RD1
														38.452	A	RD1
														37.947	A	RD1
														37.894	A	RD1
														37.685	A	RD1
														38.695	A	RD1
														38.758	A	RD1
														38.225	A	RD1
														36.765	A	RD1
														38.296	A	RD1
														37.502	A	RD1
														38.57	A	RD1
														38.315	A	RD1
														38.915	A	RD1
														37.483	A	RD1
														42.669	A	RD1
														41.424	A	RD1
														47.989	A	RD1
														112.299	A	RD1
														40.093	A	RD1
														40.076	A	RD1
														39.944	A	RD1
														38.711	A	RD1
														37.16	A	RD1
														38.354	A	RD1
														39.071	A	RD1
														38.039	A	RD1
														37.648	A	RD1
														39.086	A	RD1
														39.302	A	RD1
														38.221	A	RD1
														39.377	A	RD1
														39.185	A	RD1
														36.543	A	RD1
														38.784	A	RD1
														37.432	A	RD1
														65.133	A	RD1
														40.881	A	RD1
														37.775	A	RD1
														39.135	A	RD1
														37.367	A	RD1
														39.178	A	RD1
														40.22	A	RD1
														40.024	A	RD1
														39.568	A	RD1
														38.905	A	RD1
														38.036	A	RD1
														37.453	A	RD1
														39.783	A	RD1
														38.391	A	RD1
														39.072	A	RD1
														39.14	A	RD1
														38.339	A	RD1
														39.317	A	RD1
														38.592	A	RD1
														37.701	A	RD1
														37.683	A	RD1
														36.528	A	RD1
														37.732	A	RD1
														37.48	A	RD1
														37.486	A	RD1
														37.645	A	RD1
														37.672	A	RD1
														37.991	A	RD1
														37.853	A	RD1
														38.915	A	RD1
														37.94	A	RD1
														37.493	A	RD1
														37.773	A	RD1
														38.244	A	RD1
														36.741	A	RD1
														37.747	A	RD1
														38.864	A	RD1
														38.947	A	RD1
														37.848	A	RD1
														38.619	A	RD1
														38.748	A	RD1
														38.65	A	RD1
														38.22	A	RD1
														37.822	A	RD1
														38.033	A	RD1
														35.89	A	RD1
														39.004	A	RD1
														37.517	A	RD1
														38.878	A	RD1
														37.256	A	RD1
														37.739	A	RD1
														37.446	A	RD1
														38.233	A	RD1
														37.335	A	RD1
														38.033	A	RD1
														37.708	A	RD1
														38.125	A	RD1
														37.922	A	RD1
														38.595	A	RD1
														38.552	A	RD1
														38.966	A	RD1
														38.56	A	RD1
														38.942	A	RD1
														38.667	A	RD1
														39.231	A	RD1
														38.046	A	RD1
														38.975	A	RD1
														40.019	A	RD1
														38.65	A	RD1
														38.419	A	RD1
														39.061	A	RD1
														38.317	A	RD1
														37.973	A	RD1
														37.636	A	RD1
														37.296	A	RD1
														38.459	A	RD1
														37.338	A	RD1
														38.883	A	RD1
														39.175	A	RD1
														39.06	A	RD1
														37.984	A	RD1
														37.278	A	RD1
														38.422	A	RD1
														38.621	A	RD1
														39.093	A	RD1
														38.21	A	RD1
														38.54	A	RD1
														37.7	A	RD1
														38.302	A	RD1
														38.081	A	RD1
														38.656	A	RD1
														37.55	A	RD1
														40.215	A	RD1
														38.739	A	RD1
														38.51	A	RD1
														37.949	A	RD1
														38.555	A	RD1
														38.417	A	RD1
														39.065	A	RD1
														38.664	A	RD1
														38.863	A	RD1
														38.226	A	RD1
														37.982	A	RD1
														38.465	A	RD1
														38.384	A	RD1
														39.627	A	RD1
														40.585	A	RD1
														38.696	A	RD1
														38.746	A	RD1
														38.194	A	RD1
														38.165	A	RD1
														37.25	A	RD1
														37.769	A	RD1
														39.266	A	RD1
														38.804	A	RD1
														38.393	A	RD1
														36.212	A	RD1
														38.31	A	RD1
														38.687	A	RD1
														38.631	A	RD1
														38.787	A	RD1
														38.907	A	RD1
														40.72	A	RD1
														39.312	A	RD1
														39.169	A	RD1
														38.995	A	RD1
														38.289	A	RD1
														37.108	A	RD1
														37.366	A	RD1
														37.627	A	RD1
														39.033	A	RD1
														37.996	A	RD1
														38.836	A	RD1
														38.708	A	RD1
														38.353	A	RD1
														38.376	A	RD1
														37.014	A	RD1
														38.662	A	RD1
														37.944	A	RD1
														38.185	A	RD1
														37.108	A	RD1
														38.161	A	RD1
														38.246	A	RD1
														38.217	A	RD1
														38.564	A	RD1
														38.789	B	RD1
														39.466	B	RD1
														37.566	B	RD1
														39.158	B	RD1
														93.865	B	RD1
														40.122	B	RD1
														41.241	B	RD1
														40.901	B	RD1
														39.227	B	RD1
														39.008	B	RD1
														37.548	B	RD1
														39.034	B	RD1
														39.605	B	RD1
														38.69	B	RD1
														38.431	B	RD1
														38.767	B	RD1
														38.112	B	RD1
														39.899	B	RD1
														37.907	B	RD1
														38.954	B	RD1
														40.129	B	RD1
														39.652	B	RD1
														39.28	B	RD1
														38.235	B	RD1
														39.174	B	RD1
														40.233	B	RD1
														39.297	B	RD1
														39.067	B	RD1
														38.256	B	RD1
														38.252	B	RD1
														39.247	B	RD1
														39.382	B	RD1
														38.832	B	RD1
														40.402	B	RD1
														43.265	B	RD1
														126.3	B	RD1
														38.853	B	RD1
														88.028	B	RD1
														37.635	B	RD1
														36.959	B	RD1
														38.624	B	RD1
														38.228	B	RD1
														38.39	B	RD1
														39.321	B	RD1
														43.151	B	RD1
														144.679	B	RD1
														39.71	B	RD1
														38.633	B	RD1
														40.598	B	RD1
														38.65	B	RD1
														38.958	B	RD1
														38.408	B	RD1
														39.341	B	RD1
														39.155	B	RD1
														37.355	B	RD1
														39.767	B	RD1
														38.455	B	RD1
														37.477	B	RD1
														40.112	B	RD1
														39.171	B	RD1
														40.325	B	RD1
														119.705	B	RD1
														47.184	B	RD1
														41.497	B	RD1
														39.846	B	RD1
														37.783	B	RD1
														37.737	B	RD1
														38.255	B	RD1
														37.675	B	RD1
														40.739	B	RD1
														39.241	B	RD1
														38.114	B	RD1
														38.913	B	RD1
														38.232	B	RD1
														39.447	B	RD1
														39.685	B	RD1
														39.451	B	RD1
														38.074	B	RD1
														40.153	B	RD1
														39.211	B	RD1
														39.247	B	RD1
														38.363	B	RD1
														37.225	B	RD1
														36.339	B	RD1
														38.603	B	RD1
														39.06	B	RD1
														38.832	B	RD1
														38.616	B	RD1
														39.064	B	RD1
														40.326	B	RD1
														37.767	B	RD1
														40.732	B	RD1
														37.757	B	RD1
														36.859	B	RD1
														38.499	B	RD1
														39.634	B	RD1
														37.14	B	RD1
														35.019	B	RD1
														35.811	B	RD1
														35.16	B	RD1
														41.129	B	RD1
														35.074	B	RD1
														51.455	B	RD1
														38.638	B	RD1
														35.686	B	RD1
														35.491	B	RD1
														36.325	B	RD1
														35.448	B	RD1
														35.884	B	RD1
														36.807	B	RD1
														37.129	B	RD1
														36.87	B	RD1
														35.854	B	RD1
														39.699	B	RD1
														36.875	B	RD1
														37.814	B	RD1
														40.9	B	RD1
														37.179	B	RD1
														36.755	B	RD1
														38.02	B	RD1
														38.286	B	RD1
														39.612	B	RD1
														37.11	B	RD1
														36.504	B	RD1
														39.459	B	RD1
														38.272	B	RD1
														58.661	B	RD1
														37.962	B	RD1
														39.77	B	RD1
														39.734	B	RD1
														39.403	B	RD1
														37.711	B	RD1
														39.163	B	RD1
														39.709	B	RD1
														39.839	B	RD1
														40.31	B	RD1
														39.133	B	RD1
														38.028	B	RD1
														39.184	B	RD1
														38.808	B	RD1
														38.181	B	RD1
														39.751	B	RD1
														39.841	B	RD1
														38.388	B	RD1
														39.923	B	RD1
														38.837	B	RD1
														38.979	B	RD1
														38.979	B	RD1
														38.28	B	RD1
														40.832	B	RD1
														39.876	B	RD1
														39.055	B	RD1
														38.684	B	RD1
														38.315	B	RD1
														39.156	B	RD1
														39.143	B	RD1
														38.903	B	RD1
														38.392	B	RD1
														37.464	B	RD1
														37.817	B	RD1
														37.811	B	RD1
														40.904	B	RD1
														38.699	B	RD1
														39.145	B	RD1
														37.106	B	RD1
														42.536	B	RD1
														38.134	B	RD1
														39.587	B	RD1
														38.044	B	RD1
														38.835	B	RD1
														38.986	B	RD1
														36.631	B	RD1
														35.93	B	RD1
														37.687	B	RD1
														101.014	B	RD1
														37.893	B	RD1
														38.177	B	RD1
														65.286	B	RD1
														38.047	B	RD1
														37.869	B	RD1
														38.747	B	RD1
														37.026	B	RD1
														38.551	B	RD1
														35.258	B	RD1
														36.116	B	RD1
														39.511	B	RD1
														40.657	B	RD1
														36.304	B	RD1
														37.44	B	RD1
														42.332	B	RD1
														40.327	B	RD1
														39.395	B	RD1
														42.015	B	RD1
														39.08	B	RD1
														39.069	B	RD1
														45.696	B	RD1
														38.797	B	RD1
														39.376	B	RD1
														37.425	B	RD1
														69.898	B	RD1
														39.346	B	RD1
														41.072	B	RD1
														37.842	B	RD1
														42.281	B	RD1
														39.203	B	RD1
														37.795	B	RD1
														40.28	B	RD1
														39.506	B	RD1
														37.307	B	RD1
														38.93	B	RD1
														40.017	B	RD1
														39.825	B	RD1
														38.325	B	RD1
														38.939	B	RD1
														41.492	B	RD1
														38.437	B	RD1
														40.113	B	RD1
														43.154	B	RD1
														39.157	B	RD1
														39.898	B	RD1
														39.203	B	RD1
														38.939	B	RD1
														38.923	B	RD1
														40.03	B	RD1
														39.052	B	RD1
														36.693	B	RD1
														39.649	B	RD1
														40.58	B	RD1
														39.451	B	RD1
														38.768	B	RD1
														37.916	B	RD1
														39.328	B	RD1
														39.884	B	RD1
														39.425	B	RD1
														38.768	B	RD1
														38.614	B	RD1
														39.649	B	RD1
														37.652	B	RD1
														39.958	B	RD1
														39.724	B	RD1
														38.327	B	RD1
														38.737	B	RD1
														39.513	B	RD1
														40.447	B	RD1
														38.186	B	RD1
														39.432	B	RD1
														40.689	B	RD1
														38.773	B	RD1
														39.58	B	RD1
														38.31	B	RD1
														38.548	B	RD1
														40.474	B	RD1
														39.602	B	RD1
														38.167	B	RD1
														42.393	B	RD1
														38.291	B	RD1
														40.975	B	RD1
														38.253	B	RD1
														66.539	B	RD1
														40.838	B	RD1
														40.303	B	RD1
														38.599	B	RD1
														38.109	B	RD1
														39.717	B	RD1
														38.828	B	RD1
														39.927	B	RD1
														39.188	B	RD1
														40.478	B	RD1
														35.874	B	RD1
														41.497	B	RD1
														39.19	B	RD1
														37.868	B	RD1
														39.057	B	RD1
														38.906	B	RD1
														39.902	B	RD1
														38.171	B	RD1
														38.694	B	RD1
														37.227	B	RD1
														38.051	B	RD1
														39.757	B	RD1
														38.136	B	RD1
														39.448	B	RD1
														37.65	B	RD1
														39.098	B	RD1
														39.432	B	RD1
														40.329	B	RD1
														40.642	B	RD1
														41.598	B	RD1
														42.23	B	RD1
														38.344	B	RD1
														40.879	B	RD1
														36.448	B	RD1
														39.118	B	RD1
														39.115	B	RD1
														38.874	B	RD1
														43.107	B	RD1
														39.012	B	RD1
														40.24	B	RD1
														106.03	B	RD1
														38.534	B	RD1
														37.068	B	RD1
														38.423	B	RD1
														41.028	B	RD1
														41.081	B	RD1
														40.026	B	RD1
														39.044	B	RD1
														37.81	B	RD1
														35.651	B	RD1
														36.691	B	RD1
														39.111	B	RD1
														40.364	B	RD1
														39.062	B	RD1
														37.774	B	RD1
														38.595	B	RD1
														39.653	B	RD1
														38.072	B	RD1
														38.777	B	RD1
														37.411	B	RD1
														38.598	B	RD1
														39.874	B	RD1
														38.82	B	RD1
														38.824	B	RD1
														38.129	B	RD1
														40.185	B	RD1
														36.457	B	RD1
														38.548	B	RD1
														38.346	B	RD1
														38.562	B	RD1
														38.215	B	RD1
														38.325	B	RD1
														39.256	B	RD1
														40.213	B	RD1
														39.35	B	RD1
														38.731	B	RD1
														38.769	B	RD1
														38.778	B	RD1
														37.56	B	RD1
														39.961	B	RD1
														41.083	B	RD1
														39.182	B	RD1
														38.968	B	RD1
														40.019	B	RD1
														39.049	B	RD1
														39.161	B	RD1
														38.598	B	RD1
														36.554	B	RD1
														38.471	B	RD1
														38.835	B	RD1
														39.888	B	RD1
														40.587	B	RD1
														39.444	B	RD1
														39.458	B	RD1
														38.008	B	RD1
														36.391	B	RD1
														39.146	B	RD1
														38.837	B	RD1
														39.814	B	RD1
														38.602	B	RD1
														39.208	B	RD1
														37.162	B	RD1
														38.206	B	RD1
														38.957	B	RD1
														38.566	B	RD1
														39.734	B	RD1
														37.491	B	RD1
														39.062	B	RD1
														38.494	B	RD1
														38.718	B	RD1
														39.144	B	RD1
														37.286	B	RD1
														39.646	B	RD1
														39.69	B	RD1
														39.198	B	RD1
														39.372	B	RD1
														37.876	B	RD1
														39.392	B	RD1
														38.418	B	RD1
														39.03	B	RD1
														46.218	B	RD1
														138.25	B	RD1
														38.827	B	RD1
														40.13	B	RD1
														42.835	B	RD1
														44.788	B	RD1
														119.2	B	RD1
														38.988	B	RD1
														37.838	B	RD1
														38.197	B	RD1
														37.802	B	RD1
														52.486	B	RD1
														101.299	B	RD1
														38.455	B	RD1
														38.875	B	RD1
														38.187	B	RD1
														37.488	B	RD1
														38.957	B	RD1
														38.658	B	RD1
														36.889	B	RD1
														38.957	B	RD1
														36.964	B	RD1
														38.978	B	RD1
														39.414	B	RD1
														37.978	B	RD1
														38.523	B	RD1
														38.92	B	RD1

## Sheet: Fig. 2i
Fig. 2i
		Biological Replicate	Mtb strain	n analysed bacteria	n PZA/POA positive bacteria	Mtb PZA/POA Positive (%)
Mtb total population 15N/14N enrichment		A	WT	457	11	2.407
		B	WT	284	9	3.16901
					Mean	2.78801
					SE	0.381006
Mtb total population 15N/14N enrichment		A	Mtb ΔRD1	423	9	2.12766
		B	Mtb ΔRD1	405	20	4.93827
					Mean	3.53297
					SE	1.40531

## Sheet: Fig. 3b
Fig. 3b
					Mtb area per cell (μm2)
Modulator	PZA Concentration (mg/L)	Biological Replicate	Strain	n technical replicate	min	max	median	iqr	mean	sd	se	ci
CTRL	0	A	WT	3	26.967	34.937	27.489	3.985	29.798	4.459	2.574	11.076
CTRL	5	A	WT	3	24.788	30.952	27.25	3.082	27.664	3.103	1.791	7.707
CTRL	30	A	WT	3	11.718	17.408	16.574	2.845	15.234	3.073	1.774	7.634
CTRL	100	A	WT	3	9.992	12.545	10.759	1.276	11.099	1.31	0.756	3.254
CTRL	0	B	WT	3	43.123	51.649	50.688	4.263	48.487	4.67	2.696	11.6
CTRL	5	B	WT	3	34.53	54.481	38.519	9.975	42.51	10.557	6.095	26.225
CTRL	30	B	WT	3	26.656	45.446	45.401	9.395	39.168	10.836	6.256	26.917
CTRL	100	B	WT	3	25.21	28.989	25.594	1.889	26.598	2.08	1.201	5.167
CTRL	0	C	WT	3	47.161	51.522	47.566	2.18	48.75	2.409	1.391	5.985
CTRL	5	C	WT	3	50.504	54.908	53.847	2.202	53.086	2.298	1.327	5.709
CTRL	30	C	WT	3	38.12	48.859	43.476	5.369	43.485	5.37	3.1	13.339
CTRL	100	C	WT	3	30.76	34.647	33.006	1.944	32.804	1.952	1.127	4.848
CTRL	0	D	WT	3	25.174	29.17	26.405	1.998	26.916	2.047	1.182	5.085
CTRL	5	D	WT	3	19.92	33.984	21.871	7.032	25.258	7.619	4.399	18.927
CTRL	30	D	WT	3	14.981	23.071	22.862	4.045	20.304	4.612	2.662	11.456
CTRL	100	D	WT	3	13.959	16.96	14.562	1.5	15.16	1.587	0.916	3.943
CTRL	0	A	Mtb ΔRD1	3	18.961	31.263	22.151	6.151	24.125	6.384	3.686	15.86
CTRL	5	A	Mtb ΔRD1	3	17.934	20.925	20.588	1.495	19.816	1.638	0.946	4.069
CTRL	30	A	Mtb ΔRD1	3	13.945	16.106	14.765	1.081	14.939	1.091	0.63	2.711
CTRL	100	A	Mtb ΔRD1	3	11.61	13.876	12.771	1.133	12.752	1.133	0.654	2.815
CTRL	0	B	Mtb ΔRD1	3	22.51	25.937	24.921	1.714	24.456	1.76	1.016	4.373
CTRL	5	B	Mtb ΔRD1	3	20.814	23.839	22.888	1.513	22.514	1.547	0.893	3.844
CTRL	30	B	Mtb ΔRD1	3	13.755	18.562	16.022	2.403	16.113	2.405	1.388	5.974
CTRL	100	B	Mtb ΔRD1	3	13.724	18.483	15.112	2.379	15.773	2.447	1.413	6.079
CTRL	0	C	Mtb ΔRD1	3	28.818	31.245	30.263	1.213	30.108	1.221	0.705	3.033
CTRL	5	C	Mtb ΔRD1	3	27.537	32.713	29.714	2.588	29.988	2.599	1.5	6.455
CTRL	30	C	Mtb ΔRD1	3	21.637	24.121	22.697	1.242	22.819	1.246	0.72	3.096
CTRL	100	C	Mtb ΔRD1	3	16.127	18.092	16.655	0.982	16.958	1.017	0.587	2.526
CTRL	0	D	Mtb ΔRD1	3	14.274	14.764	14.382	0.245	14.473	0.258	0.149	0.64
CTRL	5	D	Mtb ΔRD1	3	14.488	19.302	16.548	2.407	16.779	2.415	1.394	6
CTRL	30	D	Mtb ΔRD1	3	11.212	12.356	11.613	0.572	11.727	0.58	0.335	1.442
CTRL	100	D	Mtb ΔRD1	3	8.668	10.817	9.925	1.075	9.803	1.08	0.623	2.683

## Sheet: Fig. 3d
Fig. 3d
					Mtb area per cell (μm2)
Modulator	PZA Concentration (mg/L)	Biological Replicate	Strain	n technical replicate	min	max	median	iqr	mean	sd	se	ci
BAF	0	A	WT	3	27.258	37.685	35.05	5.214	33.331	5.422	3.13	13.469
BAF	5	A	WT	3	26.295	40.157	39.884	6.931	35.445	7.926	4.576	19.689
BAF	30	A	WT	3	16.71	31.338	17.383	7.314	21.811	8.258	4.768	20.514
BAF	100	A	WT	3	14.588	17.195	15.422	1.303	15.735	1.331	0.769	3.307
BAF	0	B	WT	3	68.492	84.266	83.889	7.887	78.882	9	5.196	22.358
BAF	5	B	WT	3	51.494	70.496	55.903	9.501	59.298	9.945	5.742	24.705
BAF	30	B	WT	3	48.618	59.971	48.814	5.677	52.467	6.499	3.752	16.144
BAF	100	B	WT	3	27.396	52.828	38.553	12.716	39.592	12.748	7.36	31.668
BAF	0	C	WT	3	61.038	75.541	65.388	7.251	67.322	7.442	4.297	18.488
BAF	5	C	WT	3	64.907	73.839	67.474	4.466	68.74	4.598	2.655	11.423
BAF	30	C	WT	3	65.051	93.197	71.202	14.073	76.483	14.798	8.544	36.76
BAF	100	C	WT	3	54.335	68.357	59.072	7.011	60.588	7.133	4.118	17.718
BAF	0	D	WT	3	47.558	52.213	50.352	2.327	50.041	2.343	1.353	5.82
BAF	5	D	WT	3	48.557	61.464	49.894	6.453	53.305	7.097	4.098	17.63
BAF	30	D	WT	3	40.45	51.449	48.731	5.5	46.877	5.729	3.308	14.233
BAF	100	D	WT	3	24.638	27.927	26.475	1.645	26.347	1.649	0.952	4.095
BAF	0	A	Mtb ΔRD1	3	25.351	29.276	27.009	1.963	27.212	1.97	1.138	4.895
BAF	5	A	Mtb ΔRD1	3	21.288	22.58	22.339	0.646	22.069	0.687	0.397	1.707
BAF	30	A	Mtb ΔRD1	3	16.377	20.414	19.322	2.018	18.704	2.088	1.206	5.187
BAF	100	A	Mtb ΔRD1	3	13.958	16.35	15.576	1.196	15.295	1.22	0.705	3.032
BAF	0	B	Mtb ΔRD1	3	37.496	38.379	37.582	0.442	37.819	0.487	0.281	1.209
BAF	5	B	Mtb ΔRD1	3	30.727	37.051	33.869	3.162	33.882	3.162	1.826	7.855
BAF	30	B	Mtb ΔRD1	3	24.598	27.27	25.259	1.336	25.709	1.392	0.804	3.457
BAF	100	B	Mtb ΔRD1	3	17.715	22.048	21.702	2.166	20.488	2.408	1.39	5.981
BAF	0	C	Mtb ΔRD1	3	57.109	77.441	60.236	10.166	64.929	10.948	6.321	27.197
BAF	5	C	Mtb ΔRD1	3	64.769	74.663	68.175	4.947	69.202	5.026	2.902	12.485
BAF	30	C	Mtb ΔRD1	3	55.107	69.477	64.045	7.185	62.877	7.256	4.189	18.025
BAF	100	C	Mtb ΔRD1	3	55.712	61.474	57.263	2.881	58.149	2.982	1.721	7.407
BAF	0	D	Mtb ΔRD1	3	21.595	26.248	25.53	2.326	24.457	2.505	1.446	6.223
BAF	5	D	Mtb ΔRD1	3	25.03	25.425	25.316	0.198	25.257	0.204	0.118	0.507
BAF	30	D	Mtb ΔRD1	3	19.545	21.014	20.633	0.735	20.398	0.762	0.44	1.894
BAF	100	D	Mtb ΔRD1	3	17.627	20.166	18.202	1.269	18.665	1.331	0.768	3.306

## Sheet: Fig. 3e
Fig. 3e
							Mtb Relative Growth
	Strain	Modulator	Compound	PZA Concentration (mg/L)	Biological Replicate	n technical replicate	min	max	median	iqr	mean	sd	se	ci				Strain	Concentration	Modulator	n measurement	Mtb Relative Growth	SE
	RD1	CTRL	PZA	0	A	3	0.575	1.782	0.888	0.603	1.082	0.626	0.361	1.555				RD1	0	CTRL	12	1	0.184926
	RD1	CTRL	PZA	5	A	3	0.475	0.768	0.735	0.147	0.659	0.161	0.093	0.399				RD1	5	CTRL	12	0.900343	0.153287
	RD1	CTRL	PZA	30	A	3	0.084	0.296	0.164	0.106	0.181	0.107	0.062	0.266				RD1	30	CTRL	12	0.324398	0.124676
	RD1	CTRL	PZA	100	A	3	-0.145	0.077	-0.031	0.111	-0.033	0.111	0.064	0.276				RD1	100	CTRL	12	0.0716919	0.0902046
	RD1	CTRL	PZA	0	B	3	0.923	1.259	1.16	0.168	1.114	0.173	0.1	0.429				WT	0	CTRL	12	1	0.133867
	RD1	CTRL	PZA	5	B	3	0.757	1.054	0.961	0.148	0.924	0.152	0.088	0.377				WT	5	CTRL	12	0.943098	0.159427
	RD1	CTRL	PZA	30	B	3	0.065	0.536	0.287	0.236	0.296	0.236	0.136	0.586				WT	30	CTRL	12	0.625425	0.166531
	RD1	CTRL	PZA	100	B	3	0.062	0.529	0.198	0.233	0.263	0.24	0.139	0.596				WT	100	CTRL	12	0.284687	0.111278
	RD1	CTRL	PZA	0	C	3	1.542	1.78	1.684	0.119	1.668	0.12	0.069	0.297
	RD1	CTRL	PZA	5	C	3	1.416	1.924	1.63	0.254	1.657	0.255	0.147	0.633
	RD1	CTRL	PZA	30	C	3	0.838	1.081	0.942	0.122	0.954	0.122	0.071	0.304
	RD1	CTRL	PZA	100	C	3	0.298	0.49	0.349	0.096	0.379	0.1	0.058	0.248
	RD1	CTRL	PZA	0	D	3	0.116	0.164	0.127	0.024	0.136	0.025	0.015	0.063
	RD1	CTRL	PZA	5	D	3	0.137	0.609	0.339	0.236	0.362	0.237	0.137	0.588
	RD1	CTRL	PZA	30	D	3	-0.184	-0.072	-0.145	0.056	-0.134	0.057	0.033	0.141
	RD1	CTRL	PZA	100	D	3	-0.434	-0.223	-0.31	0.105	-0.322	0.106	0.061	0.263
	WT	CTRL	PZA	0	A	3	0.517	0.851	0.539	0.167	0.636	0.187	0.108	0.464
	WT	CTRL	PZA	5	A	3	0.426	0.684	0.529	0.129	0.546	0.13	0.075	0.323
	WT	CTRL	PZA	30	A	3	-0.122	0.117	0.082	0.119	0.026	0.129	0.074	0.32
	WT	CTRL	PZA	100	A	3	-0.194	-0.087	-0.162	0.053	-0.148	0.055	0.032	0.136
	WT	CTRL	PZA	0	B	3	1.194	1.551	1.511	0.179	1.419	0.196	0.113	0.486
	WT	CTRL	PZA	5	B	3	0.834	1.67	1.001	0.418	1.169	0.442	0.255	1.099
	WT	CTRL	PZA	30	B	3	0.504	1.292	1.29	0.394	1.028	0.454	0.262	1.128
	WT	CTRL	PZA	100	B	3	0.444	0.602	0.46	0.079	0.502	0.087	0.05	0.216
	WT	CTRL	PZA	0	C	3	1.363	1.546	1.38	0.091	1.43	0.101	0.058	0.251
	WT	CTRL	PZA	5	C	3	1.503	1.688	1.644	0.092	1.612	0.096	0.056	0.239
	WT	CTRL	PZA	30	C	3	0.985	1.435	1.209	0.225	1.209	0.225	0.13	0.559
	WT	CTRL	PZA	100	C	3	0.676	0.839	0.77	0.081	0.762	0.082	0.047	0.203
	WT	CTRL	PZA	0	D	3	0.442	0.61	0.494	0.084	0.515	0.086	0.05	0.213
	WT	CTRL	PZA	5	D	3	0.222	0.811	0.304	0.295	0.446	0.319	0.184	0.793
	WT	CTRL	PZA	30	D	3	0.015	0.354	0.345	0.169	0.238	0.193	0.112	0.48
	WT	CTRL	PZA	100	D	3	-0.028	0.098	-0.002	0.063	0.023	0.067	0.038	0.165

## Sheet: Fig. 3f
Fig. 3f												Fig. 3f
							Mtb Relative Growth
	Strain	Modulator	Compound	PZA Concentration (mg/L)	Biological Replicate	n technical replicate	min	max	median	iqr	mean	sd	se	ci				Strain	Concentration	Modulator	n measurement	Mtb Relative Growth	SE
	RD1	BAF	PZA	0	A	3	0.481	0.634	0.546	0.077	0.553	0.077	0.045	0.192				RD1	0	BAF	12	1	0.196892
	RD1	BAF	PZA	5	A	3	0.321	0.372	0.363	0.025	0.352	0.027	0.016	0.067				RD1	5	BAF	12	0.960738	0.223438
	RD1	BAF	PZA	30	A	3	0.129	0.287	0.244	0.079	0.22	0.082	0.047	0.203				RD1	30	BAF	12	0.73809	0.216618
	RD1	BAF	PZA	100	A	3	0.034	0.128	0.097	0.047	0.086	0.048	0.028	0.119				RD1	100	BAF	12	0.590227	0.206878
	RD1	BAF	PZA	0	B	3	0.957	0.991	0.96	0.017	0.969	0.019	0.011	0.047				WT	0	BAF	12	1	0.127449
	RD1	BAF	PZA	5	B	3	0.691	0.939	0.814	0.124	0.815	0.124	0.072	0.308				WT	5	BAF	12	0.925255	0.0962287
	RD1	BAF	PZA	30	B	3	0.451	0.556	0.477	0.052	0.495	0.055	0.031	0.136				WT	30	BAF	12	0.813328	0.147522
	RD1	BAF	PZA	100	B	3	0.181	0.351	0.338	0.085	0.29	0.094	0.054	0.234				WT	100	BAF	12	0.489669	0.125396
	RD1	BAF	PZA	0	C	3	1.725	2.522	1.848	0.398	2.032	0.429	0.248	1.066
	RD1	BAF	PZA	5	C	3	2.026	2.413	2.159	0.194	2.199	0.197	0.114	0.489
	RD1	BAF	PZA	30	C	3	1.647	2.21	1.997	0.282	1.951	0.284	0.164	0.706
	RD1	BAF	PZA	100	C	3	1.671	1.896	1.731	0.113	1.766	0.117	0.067	0.29
	RD1	BAF	PZA	0	D	3	0.333	0.516	0.488	0.091	0.446	0.098	0.057	0.244
	RD1	BAF	PZA	5	D	3	0.468	0.483	0.479	0.008	0.477	0.008	0.005	0.02
	RD1	BAF	PZA	30	D	3	0.253	0.311	0.296	0.029	0.286	0.03	0.017	0.074
	RD1	BAF	PZA	100	D	3	0.178	0.277	0.2	0.05	0.218	0.052	0.03	0.13
	WT	BAF	PZA	0	A	3	0.295	0.539	0.478	0.122	0.437	0.127	0.073	0.315
	WT	BAF	PZA	5	A	3	0.273	0.597	0.591	0.162	0.487	0.185	0.107	0.46
	WT	BAF	PZA	30	A	3	0.049	0.391	0.065	0.171	0.168	0.193	0.111	0.48
	WT	BAF	PZA	100	A	3	-0.001	0.06	0.019	0.03	0.026	0.031	0.018	0.077
	WT	BAF	PZA	0	B	3	1.259	1.628	1.619	0.184	1.502	0.21	0.121	0.523
	WT	BAF	PZA	5	B	3	0.862	1.306	0.965	0.222	1.045	0.233	0.134	0.578
	WT	BAF	PZA	30	B	3	0.795	1.06	0.799	0.133	0.885	0.152	0.088	0.377
	WT	BAF	PZA	100	B	3	0.299	0.893	0.56	0.297	0.584	0.298	0.172	0.74
	WT	BAF	PZA	0	C	3	1.085	1.424	1.187	0.17	1.232	0.174	0.1	0.432
	WT	BAF	PZA	5	C	3	1.176	1.384	1.236	0.104	1.265	0.108	0.062	0.267
	WT	BAF	PZA	30	C	3	1.179	1.837	1.323	0.329	1.446	0.346	0.2	0.859
	WT	BAF	PZA	100	C	3	0.928	1.256	1.039	0.164	1.075	0.167	0.096	0.414
	WT	BAF	PZA	0	D	3	0.77	0.879	0.835	0.054	0.828	0.055	0.032	0.136
	WT	BAF	PZA	5	D	3	0.793	1.095	0.825	0.151	0.904	0.166	0.096	0.412
	WT	BAF	PZA	30	D	3	0.604	0.861	0.797	0.129	0.754	0.134	0.077	0.333
	WT	BAF	PZA	100	D	3	0.234	0.311	0.277	0.038	0.274	0.039	0.022	0.096

## Sheet: Fig. 4j
Fig. 4j
	Mtb ID	PZA/POA signal (15N/14N)	PZA/POA Positivity	Mtb associated LTR intensity (AU)	LTR Positivity
	19	38.227	Negative	22.6	Negative
	18	39.674	Negative	22.6	Negative
	17	39.704	Negative	22.6	Negative
	16	51.342	Positive	22.6	Negative
	15	38.547	Negative	22.6	Negative
	14	37.467	Negative	22.6	Negative
	13	38.323	Negative	22.6	Negative
	12	37.353	Negative	22.6	Negative
	11	38.906	Negative	22.6	Negative
	10	37.849	Negative	22.6	Negative
	9	37.489	Negative	22.6	Negative
	8	37.622	Negative	22.6	Negative
	7	36.825	Negative	22.6	Negative
	6	37.423	Negative	22.6	Negative
	5	40.1	Negative	22.6	Negative
	4	60.203	Positive	22.6	Negative
	3	36.891	Negative	22.6	Negative
	2	37.454	Negative	60.4	Positive
	1	37.15	Negative	60.4	Positive
	21	38.694	Negative	60.4	Positive
	20	41.203	Negative	60.4	Positive

[truncated: 3 more sheets: Fig. 5b, Fig. 5g, Fig. 5h]
